# Supplementary material for: Twenty Years of Equine Piroplasmosis Research: Global Distribution, Molecular Diagnosis, and Phylogeny
Source: Pathogens. 2020 Nov 8;9(11):926. doi: 10.3390/pathogens9110926 (PMC7695325; doi:10.3390/pathogens9110926)
Supplement: Supplementary file 1 [file pathogens-09-00926-s001.zip]

Archive with 9 entries (8 files):
- pathogens-941151-supplementary/
- pathogens-941151-supplementary/S1.xlsx
- pathogens-941151-supplementary/S2.xlsx
- pathogens-941151-supplementary/S3.xls
- pathogens-941151-supplementary/S4.xls
- pathogens-941151-supplementary/S5.xls
- pathogens-941151-supplementary/S6.xls
- pathogens-941151-supplementary/S7.xls
- pathogens-941151-supplementary/S8.xlsx
