# Supplementary material for: Twenty Years of Equine Piroplasmosis Research: Global Distribution, Molecular Diagnosis, and Phylogeny
Source: Pathogens. 2020 Nov 8;9(11):926. doi: 10.3390/pathogens9110926 (PMC7695325; doi:10.3390/pathogens9110926)
Supplement: Supplementary file 1 [file pathogens-09-00926-s001.zip › pathogens-941151-supplementary/S1.xlsx]

## Sheet: Sheet1
Table S1. Workflow of the screening and genotypic characterization of published sequences of T. equi 18S rRNA and ema-1 gene sequences; and B. caballi 18S rRNA and rap-1 gene sequences from the GenBank. ML-maximun likelihood phylogenetic analysis, DM-distance matrix for the estimation of phylogenetic divergence.
		T. equi 18S rRNA	T. equi ema-1	T. equi ema-2	B. caballi 18S rRNA		B. caballi rap-1
Screening:	GenBank search:	"T. equi” or “T. sp.”	"T. equi"	"T. equi"	"B. caballi"		"B. caballi"
		and	and	and	and		and
		“18S rRNA” or “small ribosomal subunit”	"ema"	"ema"	“18S rRNA” or “small ribosomal subunit”		“rap-1” or “BC48”
	Length:	400 - 2000 nucleotides	500 - 2000 nucleotides	500 - 2000 nucleotides	400 - 2000 nucleotides		400 - 2000 nucleotides
	Date:	September 22nd, 2019	September 29th, 2019	September 29th, 2019	September 31th, 2019		September 31th, 2019
		↓	↓	↓	↓		↓
	Result:	360 T. equi sequences	129 ema-1 sequences	13 ema-2 sequences	133 relevant sequences		118 relevant sequences
		6 T. haneyi sequences	↓	↓	↓		↓
		7 T. sp. waterbuck sequences	7 sequences excluded due to length or frame: (AB015209.1, KX533891.1, MG906644.1, AJ006450.1, FJ628171.1, JQ782610.1, JQ782603.1, JQ782611.1)	16 sequences added by the authors (published on later dates): (MN519202-MN519205, MN624965-MN624979)	19 long sequeces (1367 positions)		23 long sequences (769 positions)
		↓	↓	↓	↓		↓
Genotyping:		Alignment in groups with knowm genotypes	Alignment with knowm genotypes	Alignment	Alignment with knowm genotypes		Alignment with knowm genotypes
		↓	↓	↓	↓		↓
	Model:	ML, Tamura-Nei +G	ML, Kimura 2-parameter +G	ML, Kimura 2-parameter +G	ML, Tamura-Nei +G		ML, Kimura 2-parameter +I
		↓	↓	↓	↓		↓
	Genotypes:	A-E	A, B, C1, c2	A, B, C	A, B1, B2		A1, A2, B
		↓			↓		↓
Additional screening:		195 sequences >1000 nucleotides			The remaining, shorter, sequences clustered in two areas along the gene		4 sequences removed that did not fit the frame
		↓			↓		↓
		alignment for longest comparable sequence			3 sequences removed that did not align with either group		ML, Kimura 2-parameter +G
							Classification into genotypes according to the longer sequences
		↓	↓		↓	↓	↓
Divergence analysis:	Result:	1479 positions, 132 sequences	536 positions, 121 sequences	782 positions, 29 sequences	432 positions, 57 sequences	435 positions, 93 sequences	327 positions, 114 sequences
		Grouped by their assigned genotypes	Grouped by their assigned genotypes	Grouped by their assigned genotypes	Grouped by their assigned genotypes	Conserved region	Grouped by their assigned genotypes
		↓	↓	↓	↓		↓
	Model:	DM, Tamura 3-parameter +G	DM Kimura 2-parameter +G	DM Kimura 2-parameter +G	DM Kimura 2-parameter +G		DM Kimura 2-parameter +G
