# Supplementary material for: Twenty Years of Equine Piroplasmosis Research: Global Distribution, Molecular Diagnosis, and Phylogeny
Source: Pathogens. 2020 Nov 8;9(11):926. doi: 10.3390/pathogens9110926 (PMC7695325; doi:10.3390/pathogens9110926)
Supplement: Supplementary file 1 [file pathogens-09-00926-s001.zip › pathogens-941151-supplementary/S2.xlsx]

## Sheet: Sheet1
Table S2. Theileria equi 18S rRNA gene sequences obtained from GenBank and their classification intogenotypes.
Acc. No.	Location	Genotype	Remarks
AB515307.1	Sudan	D
AB515308.1	Sudan	D
AB515309.1	Sudan	D
AB515310.1	Sudan	B
AB515311.1	Sudan	D
AB515312.1	Sudan	D
AB515313.1	Sudan	D
AB515314.1	Sudan	D
AB515315.1	Sudan	D
AB733372.2	Mongolia	E
AB733373.2	Mongolia	A
AB733374.2	Mongolia	A
AB733375.2	Mongolia	E
AB733376.2	Mongolia	E
AB733377.2	Mongolia	E
AB733378.2	Mongolia	E
AB733379.2	Mongolia	E
AY150062.2	Spain	A
AY150063.2	Spain	A
AY150064.2	Spain	A	Dog
AY534882.1	Spain	E
AY648885.1	Switzerland	E
DQ287951.1	Spain	E
EU642507.1	South Africa	B
EU642508.1	South Africa	A
EU642509.1	South Africa	D
EU642510.1	South Africa	C
EU642511.1	South Africa	C
EU888902.1	South Africa	A
EU888903.1	South Africa	C
EU888905.1	South Africa	C
EU888906.1	South Africa	A
FJ209021.1	Croatia	A
FJ426368.1	Argentine	A
HM229407.1	South Korea	E
HM229408.1	South Korea	E
JF827603.1	Jordan	A	Dog
JF827604.1	Jordan	A	Dog
JN596981.1	Jordan	A	Cammel
JN596982.1	Jordan	A	Cammel
JN596983.1	Jordan	A	Cammel
JN596984.1	Jordan	A	Cammel
JN596985.1	Jordan	A
JN596986.1	Jordan	E
JN596987.1	Jordan	A
JN596988.1	Jordan	D
JN596989.1	Jordan	A
JN596990.1	Jordan	A
JQ390047.1	Mexico	C
JQ417243.1	Jordan	A
JQ417244.1	Jordan	A
JQ417245.1	Jordan	A
JQ417246.1	Jordan	A	Donkey
JQ417247.1	Jordan	D	Mule
JQ417248.1	Jordan	A
JQ417249.1	Jordan	A
JQ417250.1	Jordan	A
JQ417251.1	Jordan	B
JQ417252.1	Jordan	A
JQ657703.1	Mongolia	E	Tick
JQ957450.1	Kenya	D	Donkey
JX049129.1	St. Kitts and Navis	C
JX177670.1	USA	A
JX177671.1	USA	A
JX177672.1	USA	A
JX177673.1	USA	A
JX457826.1	Hungary	E
JX457828.1	Hungary	E
JX679180.1	Tunissia	C
JX679181.1	Tunissia	D
JX826603.1	Turkey	E
JX826604.1	Turkey	E
KC465785.1	Tunissia	A	Tick
KF559357.1	China	E
KF704748.1	Iran	D
KF704749.1	Iran	D
KF704750.1	Iran	A
KJ418423.1	Iran	E
KJ549664.1	Brazil	C
KJ573370.1	Brazil	A
KJ573371.1	Brazil	C
KJ573372.2	Brazil	C
KJ573373.2	Brazil	A
KJ573374.2	Brazil	C
KJ787757.1	Italy	D	Donkey
KJ787758.1	Italy	A	Donkey
KJ787759.1	Italy	B	Donkey
KJ787760.1	Italy	D	Donkey
KJ787761.1	Italy	D	Donkey
KJ787762.1	Italy	B	Donkey
KJ787763.1	Italy	A	Donkey
KJ787765.1	Italy	E	Donkey
KJ787766.1	Italy	D	Donkey
KJ787767.1	Italy	B	Donkey
KJ787768.1	Italy	B	Donkey
KJ787769.1	Italy	A	Donkey
KJ787770.1	Italy	D	Donkey
KJ787771.1	Italy	D	Donkey
KJ787772.1	Italy	B	Donkey
KJ787773.1	Italy	B	Donkey
KJ801922.1	Saudi Arabia	A
KJ801923.1	Saudi Arabia	A
KJ801924.1	Saudi Arabia	A
KJ801925.1	Saudi Arabia	A
KJ801926.1	Saudi Arabia	A
KJ801927.1	Saudi Arabia	A
KJ801928.1	Saudi Arabia	E
KJ801929.1	Saudi Arabia	A
KJ801930.1	Saudi Arabia	A
KJ801931.1	Saudi Arabia	A
KJ801932.1	Saudi Arabia	A
KJ801933.1	Saudi Arabia	A
KJ801934.1	Saudi Arabia	A
KJ801935.1	Saudi Arabia	A
KJ801936.1	Saudi Arabia	A
KJ801937.1	Saudi Arabia	A
KJ908943.1	Romania	A
KJ908944.1	Romania	A
KJ908945.1	Romania	D
KJ908946.1	Romania	C
KJ908947.1	Romania	C
KJ908948.1	Romania	D
KJ908949.1	Romania	E
KJ908950.1	Romania	E
KJ908951.1	Romania	E
KJ908952.1	Romania	E
KJ908953.1	Romania	E
KJ908954.1	Romania	E
KM046918.1	Switzerland	E
KM046919.1	Switzerland	E
KM046920.1	Switzerland	E
KM046921.1	Switzerland	E
KM046922.1	Hungary	E
KM047412.1	Iran	D	Cammel
KM047413.1	Iran	D	Cammel
KM047414.1	Iran	D	Cammel
KM272847.1	South Africa	B	Zebra
KM272848.1	South Africa	B	Zebra
KM272849.1	South Africa	B	Zebra
KM272850.1	South Africa	D	Zebra
KM819520.1	South Korea	A
KP177882.1	China	E
KP868757.1	Ukraine	E
KP868758.1	Ukraine	E
KP868759.1	Ukraine	E
KP995259.1	India	A
KT004408.1	Portugal	A
KT285377.1	Trinidad and Tobago	A
KT307980.1	China	E
KT356588.1	China	E	Tick
KT443889.1	India	A
KT443890.1	India	A
KT443891.1	India	A
KT443892.1	India	A
KU240064.1	Brazil	A
KU240065.1	Brazil	A
KU240066.1	Brazil	C
KU240067.1	Brazil	C
KU240068.1	Brazil	A
KU240069.1	Brazil	A
KU240070.1	Brazil	C
KU240071.1	Brazil	C
KU240072.1	Brazil	A
KU289095.1	Trinidad and Tobago	A
KU672386.1	USA	A
KU879049.1	Malaysia	C
KX148604.1	Kenya	B	Zebra
KX148605.1	Kenya	D
KX148606.1	Kenya	C
KX227619.1	Israel	C
KX227620.1	Israel	A
KX227621.1	Israel	A
KX227622.1	Israel	D
KX227623.1	Israel	A
KX227624.1	Israel	D
KX227625.1	Israel	A
KX227626.1	Israel	A
KX227627.1	Israel	D
KX227628.1	Israel	D
KX227629.1	Israel	A
KX227630.1	Israel	C
KX227631.1	Israel	D
KX227632.1	Israel	D
KX227633.1	Israel	D
KX227634.1	Israel	D
KX227635.1	Israel	D
KX227636.1	Israel	D
KX227637.1	Israel	D
KX227638.1	Israel	A
KX227639.1	Israel	D
KX227640.1	Israel	A
KX227641.1	Israel	C
KX364475.1	Brazil	D	Tapir
KX375829.1	Italy	C	Tick
KX722511.1	Brazil	C
KX722512.1	Brazil	C
KX722513.1	Brazil	C
KX722514.1	Brazil	C
KX722515.1	Brazil	C
KX722516.1	Brazil	C
KX722517.1	Brazil	A
KX722518.1	Brazil	C
KX722519.1	Brazil	A
KX722520.1	Brazil	A
KX722521.1	Brazil	A
KX722522.1	Brazil	C
KX722523.1	Brazil	C
KX722524.1	Brazil	C
KX722525.1	Brazil	C
KY053283.1	Trinidad and Tobago	A
KY053284.1	Trinidad and Tobago	A
KY053285.1	Trinidad and Tobago	A
KY111760.2	Cuba	C
KY111761.2	Cuba	A
KY111762.2	Cuba	A
KY464019.1	Brazil	A
KY464020.1	Brazil	A
KY464021.1	Brazil	C
KY464022.1	Brazil	A
KY464023.1	Brazil	A
KY464024.1	Brazil	A
KY464025.1	Brazil	C
KY464026.1	Brazil	A
KY464027.1	Brazil	C
KY464028.1	Brazil	C
KY464029.1	Brazil	A
KY464030.1	Brazil	C
KY464031.1	Brazil	C
KY464032.1	Brazil	C
KY464033.1	Brazil	C
KY464034.1	Brazil	C
KY464035.1	Brazil	A
KY464036.1	Brazil	A
KY952226.1	Brazil	A
KY952227.1	Brazil	A
KY952228.1	Brazil	A
KY952229.1	Brazil	A
KY952230.1	Brazil	A
KY952231.1	Brazil	C
KY952232.1	Brazil	C
KY952237.1	Brazil	A
LC008132.1	India	A
LC010333.1	India	A	Tick
LC042536.1	India	A
LC431545.1	Saudi Arabia	A	Dog
LC431546.1	Saudi Arabia	E
LC431547.1	Saudi Arabia	A
MF510478.1	France	A
MF510479.1	France	A
MG052895.1	Brazil	C
MG052896.1	Brazil	C
MG052897.1	Brazil	C
MG052898.1	Brazil	A
MG052899.1	Brazil	C
MG052900.1	Brazil	C
MG052901.1	Brazil	C
MG052902.1	Brazil	A
MG052903.1	Brazil	C
MG052904.1	Brazil	A
MG052905.1	Brazil	A
MG052906.1	Brazil	C
MG052907.1	Brazil	C
MG052908.1	Brazil	C
MG052909.1	Brazil	C
MG052910.1	Brazil	C
MG052911.1	Brazil	A
MG052912.1	Brazil	C
MG052913.1	Brazil	C
MG052914.1	Brazil	A
MG052915.1	Brazil	C
MG052916.1	Brazil	A
MG052917.1	Brazil	A
MG569893.1	Turkey	D
MG569894.1	Turkey	D
MG569895.1	Turkey	D
MG569896.1	Turkey	D
MG569897.1	Turkey	D
MG569898.1	Turkey	D
MG569899.1	Turkey	D
MG569900.1	Turkey	D
MG569901.1	Turkey	D
MG569904.1	Turkey	A
MG569905.1	Turkey	A
MG720230.1	Brazil	A
MH059520.2	Brazil	A
MH059521.2	Brazil	C
MH059522.2	Brazil	C
MH100725.1	Paraguai	A	Dog
MH319801.1	Algiria	C	Cattle
MH355571.1	Nigeria	D	Donkey
MH355572.1	Nigeria	D	Donkey
MH355573.1	Nigeria	D	Donkey
MH355574.1	Nigeria	D	Donkey
MH355575.1	Nigeria	D	Donkey
MH651211.1	China	E
MH651212.1	China	E
MH651213.1	China	E
MH651214.1	China	C
MH651215.1	China	C
MH651216.1	China	C
MH651217.1	China	E
MH651218.1	China	C
MH937335.1	China	A	Tick
MH939140.1	Colombia	A	Tick
MH939141.1	Colombia	A
MK307862.1	China	E
MK307863.1	China	E
MK307864.1	China	E
MK307865.1	China	E
MK732476.1	France	A	Tick
Z15105.1	South Africa	A
KX165362.1	Brazil	C
KX165363.1	Brazil	D
KX165364.1	Brazil	C
KX165365.1	Brazil	C
KX165366.1	Brazil	C
KX165367.1	Brazil	D
KX165368.1	Brazil	C
KX165369.1	Brazil	A
KX165370.1	Brazil	C
KX165371.1	Brazil	C
KX165372.1	Brazil	A
KX165373.1	Brazil	C
KX165374.1	Brazil	A	Tick
KX165375.1	Brazil	A	Tick
KX165376.1	Brazil	A	Tick
MF398476.1	China	E
MF398477.1	China	E
MG551915.1	Russia	E
MG551916.1	Russia	E
MG551919.1	Russia	E
MG551920.1	Russia	A
MG551921.1	Russia	A
MK063829.1	Israel	D	Donkey
MK063830.1	Israel	A	Wild donkey
MK063842.1	Israel	A
MK063843.1	Israel	A
MK271774.1	Iraq	E
MK346272.1	Iraq	E
MK346273.1	Iraq	E
MK346274.1	Iraq	E
MK346275.1	Iraq	E
MK350319.1	Iraq	E
MK392050.1	Israel	A
MK392051.1	Israel	A
MK392052.1	Israel	A
MK392053.1	Israel	A
MK392054.1	Israel	C
MK392055.1	Israel	A
MK392056.1	Israel	D
MK392057.1	Israel	A
MK392058.1	Israel	D
MK392059.1	Israel	D
MK392060.1	Israel	A
MK392061.1	Israel	D
MK587701.1	Italy	A	Dog tick
MK587703.1	Italy	A	Dog tick
MK615933.1	Iran	A
MN372204.1	China	E
MN435387.1	China	E	Tick
MN443761.1	China	E	Tick
KU647704.1	USA	C	T. haneyi
KU647705.1	USA	C	T. haneyi
KU647706.1	USA	C	T. haneyi
KU647707.1	USA	C	T. haneyi
KU647708.1	USA	C	T. haneyi
KU647709.1	USA	C	T. haneyi
KF597073.1	Kenya	B	T. sp. Waterbuck
KF597074.1	Kenya	D	T. sp. Waterbuck
KF597075.1	Kenya	B	T. sp. Waterbuck
KF597076.1	Kenya	D	T. sp. Waterbuck
KF597077.1	Kenya	B	T. sp. Waterbuck
KF597078.1	Kenya	B	T. sp. Waterbuck
KF597081.1	Kenya	B	T. sp. Waterbuck
