# Supplementary material for: Twenty Years of Equine Piroplasmosis Research: Global Distribution, Molecular Diagnosis, and Phylogeny
Source: Pathogens. 2020 Nov 8;9(11):926. doi: 10.3390/pathogens9110926 (PMC7695325; doi:10.3390/pathogens9110926)
Supplement: Supplementary file 1 [file pathogens-09-00926-s001.zip › pathogens-941151-supplementary/S3.xls]

## Sheet: MatrixOutput
Table S3. Estimates of evolutionary divergence between T. equi 18S rRNA sequences. Each sequence is labled with its GenBank accession number, and its assigned genotype appears in curley brackets.The number of base substitutions per site between sequences are shown. Standard error estimate(s) are shown above the diagonal. Analyses were conducted using the Tamura 3-parameter model. The rate variati…
KX722519.1/T._equ/Brazil-RJ/RJ12_{A}		0.00120721	0.00141454	0.000961887	0.000961887	0.0014111	0.00199246	0.00101883	0.00217898	4.19422e-17	0.00142836	0.00302481	0.00140431	0.000659439	0.000957872	0.000962493	0.00142836	0.000961887	0.000961887	0.00116858	0.000961887	0.00142836	0.000961887	0.000659439	0.000961887	0.00135157	0.000659888	0.0018359	0.000659439	0.000961887	0.000961887	0.000961887	0.00164476	0.000961887	0.000999614	0.00445801	0.0012028	0.000961887	0.000961887	0.00142836	0.00209204	0.000961887	0.00174573	0.000659439	0.00208461	0.00165775	0.000961887	0.0018359	0.000961887
KX722520.1/T._equ/Brazil-RJ/RJ13_{A}	0.00207438		0.000706461	0.00121736	0.00121736	0.00166924	0.00211297	0.00134231	0.00220507	0.00120721	0.000705625	0.00313219	0.00152452	0.00102067	0.00119977	0.00121824	0.000705625	0.00121736	0.00121736	0.0014747	0.00121736	0.000705625	0.00121736	0.00102067	0.00121736	0.00151207	0.00102129	0.00129221	0.00102067	0.00121736	0.00121736	0.00121736	0.00149566	0.00121736	0.000646854	0.00454038	0.000949359	0.00121736	0.00121736	0.000705625	0.00227463	0.00121736	0.00155341	0.00102067	0.00178713	0.00117346	0.00121736	0.00129221	0.00121736
KX722517.1/T._equ/Brazil-RJ/_RJ10_{A}	0.00277017	0.000689305		0.00141641	0.00141641	0.00182879	0.00224978	0.00153076	0.00225783	0.00141454	0.000957856	0.003126	0.0016536	0.0012534	0.00136601	0.00141743	0.000957856	0.00141641	0.00141641	0.00166165	0.00141641	0.000957856	0.00141641	0.0012534	0.00141641	0.00164329	0.00125418	0.0014237	0.0012534	0.00141641	0.00141641	0.00141641	0.00165203	0.00141641	0.000953437	0.00461759	0.00117754	0.00141641	0.00141641	0.000957856	0.00232767	0.00141641	0.00167876	0.0012534	0.00195177	0.00129814	0.00141641	0.0014237	0.00141641
KX227638.1/T._equ/Israel/B1_{A}	0.00138076	0.00207438	0.00277018		4.06588e-17	0.0011045	0.00174299	0.000995787	0.0019243	0.000961887	0.00144276	0.00282703	0.00098238	0.000681915	0.000966739	4.5698e-17	0.00144276	4.06588e-17	4.06588e-17	0.000694146	4.06588e-17	0.00144276	4.06588e-17	0.000681915	4.06588e-17	0.000936999	4.76139e-17	0.0018256	0.000681915	4.06588e-17	4.06588e-17	4.06588e-17	0.00135058	4.06588e-17	0.000995939	0.00433503	0.000754634	4.06588e-17	4.06588e-17	0.00144276	0.00193824	4.06588e-17	0.00175504	0.000681915	0.0018852	0.00169384	4.06588e-17	0.0018256	4.06588e-17
KX227640.1/T._equ/Israel/156N_{A}	0.00138076	0.00207438	0.00277018	0		0.0011045	0.00174299	0.000995787	0.0019243	0.000961887	0.00144276	0.00282703	0.00098238	0.000681915	0.000966739	4.5698e-17	0.00144276	4.06588e-17	4.06588e-17	0.000694146	4.06588e-17	0.00144276	4.06588e-17	0.000681915	4.06588e-17	0.000936999	4.76139e-17	0.0018256	0.000681915	4.06588e-17	4.06588e-17	4.06588e-17	0.00135058	4.06588e-17	0.000995939	0.00433503	0.000754634	4.06588e-17	4.06588e-17	0.00144276	0.00193824	4.06588e-17	0.00175504	0.000681915	0.0018852	0.00169384	4.06588e-17	0.0018256	4.06588e-17
KY464019.1/T._equ/Brazil-MGS/2_{A}	0.00346816	0.00416834	0.00487071	0.00207439	0.00207439		0.00128468	0.00153045	0.00225255	0.0014111	0.00185801	0.00300352	0.0013912	0.00129613	0.0014601	0.00110534	0.00185801	0.0011045	0.0011045	0.00137128	0.0011045	0.00185801	0.0011045	0.00129613	0.0011045	0.0014015	0.00110516	0.00216812	0.00129613	0.0011045	0.0011045	0.0011045	0.00121345	0.0011045	0.00149644	0.00420238	0.00135029	0.0011045	0.0011045	0.00185801	0.00224221	0.0011045	0.00209309	0.00129613	0.00223987	0.0020995	0.0011045	0.00216812	0.0011045
KY464020.1/T._equ/Brazil-MGS/3_{A}	0.00556734	0.00627305	0.00698096	0.0041626	0.0041626	0.00207194		0.00207149	0.00266439	0.00199246	0.00227586	0.00336966	0.00187725	0.00189829	0.00198752	0.00174424	0.00227586	0.00174299	0.00174299	0.0019177	0.00174299	0.00227586	0.00174299	0.00189829	0.00174299	0.00190639	0.00174414	0.00250896	0.00189829	0.00174299	0.00174299	0.00174299	0.00166942	0.00174299	0.00200247	0.0039645	0.00186813	0.00174299	0.00174299	0.00227586	0.00254733	0.00174299	0.00252041	0.00189829	0.00261593	0.00249919	0.00174299	0.00250896	0.00174299
KY111762.2/T._equ/Cuba/_H16_{A}	0.00138076	0.00207438	0.00277017	0.00138076	0.00138076	0.00346816	0.00556734		0.00218656	0.00101883	0.00158306	0.00309164	0.00137137	0.000746412	0.000978418	0.000996578	0.00158306	0.000995787	0.000995787	0.00122248	0.000995787	0.00158306	0.000995787	0.000746412	0.000995787	0.00125721	0.000746909	0.00194665	0.000746412	0.000995787	0.000995787	0.000995787	0.00180412	0.000995787	0.00113182	0.00449835	0.00129265	0.000995787	0.000995787	0.00158306	0.00217569	0.000995787	0.00174411	0.000746412	0.00212315	0.00175642	0.000995787	0.00194665	0.000995787
KX722521.1/T._equ/Brazil-RJ/RJ14_{A}	0.00696018	0.00766697	0.00837599	0.00555327	0.00555327	0.007667	0.00979271	0.00696018		0.00217898	0.00233324	0.00337476	0.00221528	0.00204602	0.00217951	0.00192555	0.00233324	0.0019243	0.0019243	0.00214119	0.0019243	0.00233324	0.0019243	0.00204602	0.0019243	0.00214919	0.0019257	0.00262838	0.00204602	0.0019243	0.0019243	0.0019243	0.00236931	0.0019243	0.00214454	0.00501014	0.00204001	0.0019243	0.0019243	0.00233324	0.00272792	0.0019243	0.00257382	0.00204602	0.00265305	0.00246037	0.0019243	0.00262838	0.0019243
KY111761.2/T._equ/Cuba/_H12_{A}	0	0.00207438	0.00277017	0.00138076	0.00138076	0.00346816	0.00556734	0.00138076	0.00696018		0.00142836	0.00302481	0.00140431	0.000659439	0.000957872	0.000962493	0.00142836	0.000961887	0.000961887	0.00116858	0.000961887	0.00142836	0.000961887	0.000659439	0.000961887	0.00135157	0.000659888	0.0018359	0.000659439	0.000961887	0.000961887	0.000961887	0.00164476	0.000961887	0.000999614	0.00445801	0.0012028	0.000961887	0.000961887	0.00142836	0.00209204	0.000961887	0.00174573	0.000659439	0.00208461	0.00165775	0.000961887	0.0018359	0.000961887
KX227629.1/T._equ/Israel/O2S_{A}	0.00276664	0.000689033	0.00137941	0.00276664	0.00276664	0.00486386	0.00697241	0.00276664	0.00837014	0.00276664		0.00320638	0.00168375	0.00129864	0.0014369	0.00144378	4.23566e-17	0.00144276	0.00144276	0.00165592	0.00144276	4.23566e-17	0.00144276	0.00129864	0.00144276	0.00169512	0.00129936	0.000993326	0.00129864	0.00144276	0.00144276	0.00144276	0.00163062	0.00144276	0.0010068	0.00457348	0.00120503	0.00144276	0.00144276	4.23566e-17	0.00239493	0.00144276	0.00137185	0.00129864	0.00166493	0.000930107	0.00144276	0.000993326	0.00144276
KU240069.1/T._equ/Brazil-RS/22_{A}	0.01406	0.0147814	0.0155052	0.012624	0.012624	0.0147815	0.0169519	0.01406	0.0154935	0.01406	0.0154997		0.00282894	0.00292486	0.00281659	0.00282939	0.00320638	0.00282703	0.00282703	0.0028828	0.00282703	0.00320638	0.00282703	0.00292486	0.00282703	0.00282648	0.0028289	0.00340166	0.00292486	0.00282703	0.00282703	0.00282703	0.00309822	0.00282703	0.00300315	0.00535075	0.00291593	0.00282703	0.00282703	0.00320638	0.00337944	0.00282703	0.00342289	0.00292486	0.00344567	0.00328125	0.00282703	0.00340166	0.00282703
KU240072.1/T._equ/Brazil-RS/43_{A}	0.00277017	0.00346815	0.00416831	0.00138076	0.00138076	0.00346816	0.00556734	0.00277017	0.00696018	0.00277017	0.00416258	0.0126239		0.00121294	0.000976118	0.000983151	0.00168375	0.00098238	0.00098238	0.00118181	0.00098238	0.00168375	0.00098238	0.00121294	0.00098238	0.00140498	0.000983072	0.00202505	0.00121294	0.00098238	0.00098238	0.00098238	0.00154868	0.00098238	0.00138237	0.00442746	0.00120323	0.00098238	0.00098238	0.00168375	0.00221892	0.00098238	0.00198229	0.00121294	0.00202759	0.00191814	0.00098238	0.00202505	0.00098238
KU240068.1/T._equ/Brazil-RS/20_{A}	0.000689305	0.00138076	0.00207438	0.000689305	0.000689305	0.00277018	0.00486387	0.000689305	0.00625562	0.000689305	0.00207194	0.0133408	0.00207438		0.000679334	0.000682399	0.00129864	0.000681915	0.000681915	0.000992892	0.000681915	0.00129864	0.000681915	4.32893e-17	0.000681915	0.00113241	4.76139e-17	0.00173626	4.32893e-17	0.000681915	0.000681915	0.000681915	0.00151536	0.000681915	0.000754634	0.00443914	0.000995939	0.000681915	0.000681915	0.00129864	0.0020183	0.000681915	0.00160905	4.32893e-17	0.00198592	0.001527	0.000681915	0.00173626	0.000681915
KU240064.1/T._equi/Brazil-RS/02_{A}	0.00138076	0.00207438	0.00277017	0.00138076	0.00138076	0.00346816	0.00556734	0.00138076	0.00696018	0.00138076	0.00276664	0.0126239	0.00138076	0.000689305		0.000967462	0.0014369	0.000966739	0.000966739	0.00120363	0.000966739	0.0014369	0.000966739	0.000679334	0.000966739	0.00134881	0.000679792	0.00187293	0.000679334	0.000966739	0.000966739	0.000966739	0.00163837	0.000966739	0.00100071	0.00454302	0.00119657	0.000966739	0.000966739	0.0014369	0.00216974	0.000966739	0.00175575	0.000679334	0.00203938	0.00165122	0.000966739	0.00187293	0.000966739
KU240065.1/T._equ/Brazil-RS/04_{A}	0.00138172	0.00207582	0.00277209	8.88178e-17	8.88178e-17	0.00207582	0.00416549	0.00138172	0.00555713	0.00138172	0.00276855	0.0126328	0.00138172	0.00068978	0.00138172		0.00144378	4.5698e-17	4.5698e-17	0.00069464	4.5698e-17	0.00144378	4.5698e-17	0.000682399	4.5698e-17	0.00093759	4.88978e-17	0.00182679	0.000682399	4.5698e-17	4.5698e-17	4.5698e-17	0.0013514	4.5698e-17	0.000996688	0.00433689	0.000755178	4.5698e-17	4.5698e-17	0.00144378	0.00193973	4.5698e-17	0.00175639	0.000682399	0.00188662	0.00169508	4.5698e-17	0.00182679	4.5698e-17
KX227623.1/T._equ/Jordan/101J_{A}	0.00276664	0.000689033	0.00137941	0.00276664	0.00276664	0.00486386	0.00697241	0.00276664	0.00837014	0.00276664	0	0.0154997	0.00416258	0.00207194	0.00276664	0.00276855		0.00144276	0.00144276	0.00165592	0.00144276	4.23566e-17	0.00144276	0.00129864	0.00144276	0.00169512	0.00129936	0.000993326	0.00129864	0.00144276	0.00144276	0.00144276	0.00163062	0.00144276	0.0010068	0.00457348	0.00120503	0.00144276	0.00144276	4.23566e-17	0.00239493	0.00144276	0.00137185	0.00129864	0.00166493	0.000930107	0.00144276	0.000993326	0.00144276
KX227626.1/T._equ/Israel/E37C_{A}	0.00138076	0.00207438	0.00277018	0	0	0.00207439	0.0041626	0.00138076	0.00555327	0.00138076	0.00276664	0.012624	0.00138076	0.000689305	0.00138076	8.88178e-17	0.00276664		4.06588e-17	0.000694146	4.06588e-17	0.00144276	4.06588e-17	0.000681915	4.06588e-17	0.000936999	4.76139e-17	0.0018256	0.000681915	4.06588e-17	4.06588e-17	4.06588e-17	0.00135058	4.06588e-17	0.000995939	0.00433503	0.000754634	4.06588e-17	4.06588e-17	0.00144276	0.00193824	4.06588e-17	0.00175504	0.000681915	0.0018852	0.00169384	4.06588e-17	0.0018256	4.06588e-17
KX227621.1/T._equ/Jordan/20J_{A}	0.00138076	0.00207438	0.00277018	0	0	0.00207439	0.0041626	0.00138076	0.00555327	0.00138076	0.00276664	0.012624	0.00138076	0.000689305	0.00138076	8.88178e-17	0.00276664	0		0.000694146	4.06588e-17	0.00144276	4.06588e-17	0.000681915	4.06588e-17	0.000936999	4.76139e-17	0.0018256	0.000681915	4.06588e-17	4.06588e-17	4.06588e-17	0.00135058	4.06588e-17	0.000995939	0.00433503	0.000754634	4.06588e-17	4.06588e-17	0.00144276	0.00193824	4.06588e-17	0.00175504	0.000681915	0.0018852	0.00169384	4.06588e-17	0.0018256	4.06588e-17
KU672386.1/T._equ/USA-FL/Ho-79_{A}	0.00207438	0.00277018	0.00346815	0.000689305	0.000689305	0.00277018	0.00486387	0.00207438	0.00625562	0.00207438	0.00346352	0.0133408	0.00207438	0.00138076	0.00207438	0.00068978	0.00346352	0.000689305	0.000689305		0.000694146	0.00165592	0.000694146	0.000992892	0.000694146	0.00111179	0.00069463	0.00198642	0.000992892	0.000694146	0.000694146	0.000694146	0.00159284	0.000694146	0.00127648	0.0044686	0.00108049	0.000694146	0.000694146	0.00165592	0.0020265	0.000694146	0.00189366	0.000992892	0.00203802	0.0018621	0.000694146	0.00198642	0.000694146
KX227620.1/T._equ/Israel/9C_{A}	0.00138076	0.00207438	0.00277018	0	0	0.00207439	0.0041626	0.00138076	0.00555327	0.00138076	0.00276664	0.012624	0.00138076	0.000689305	0.00138076	8.88178e-17	0.00276664	0	0	0.000689305		0.00144276	4.06588e-17	0.000681915	4.06588e-17	0.000936999	4.76139e-17	0.0018256	0.000681915	4.06588e-17	4.06588e-17	4.06588e-17	0.00135058	4.06588e-17	0.000995939	0.00433503	0.000754634	4.06588e-17	4.06588e-17	0.00144276	0.00193824	4.06588e-17	0.00175504	0.000681915	0.0018852	0.00169384	4.06588e-17	0.0018256	4.06588e-17
MG052902.1/T._equ/Brazil/BR_NE5_{A}	0.00276664	0.000689033	0.00137941	0.00276664	0.00276664	0.00486386	0.00697241	0.00276664	0.00837014	0.00276664	0	0.0154997	0.00416258	0.00207194	0.00276664	0.00276855	0	0.00276664	0.00276664	0.00346352	0.00276664		0.00144276	0.00129864	0.00144276	0.00169512	0.00129936	0.000993326	0.00129864	0.00144276	0.00144276	0.00144276	0.00163062	0.00144276	0.0010068	0.00457348	0.00120503	0.00144276	0.00144276	4.23566e-17	0.00239493	0.00144276	0.00137185	0.00129864	0.00166493	0.000930107	0.00144276	0.000993326	0.00144276
MG569904.1/T._equ/Turkey/TOK1_{A}	0.00138076	0.00207438	0.00277018	0	0	0.00207439	0.0041626	0.00138076	0.00555327	0.00138076	0.00276664	0.012624	0.00138076	0.000689305	0.00138076	8.88178e-17	0.00276664	0	0	0.000689305	0	0.00276664		0.000681915	4.06588e-17	0.000936999	4.76139e-17	0.0018256	0.000681915	4.06588e-17	4.06588e-17	4.06588e-17	0.00135058	4.06588e-17	0.000995939	0.00433503	0.000754634	4.06588e-17	4.06588e-17	0.00144276	0.00193824	4.06588e-17	0.00175504	0.000681915	0.0018852	0.00169384	4.06588e-17	0.0018256	4.06588e-17
MG052898.1/T._equ/Brazil/BR_NE1_{A}	0.000689305	0.00138076	0.00207438	0.000689305	0.000689305	0.00277018	0.00486387	0.000689305	0.00625562	0.000689305	0.00207194	0.0133408	0.00207438	?	-4.44089e-17	0.000689305	0.00068978	0.00207194	0.000689305	0.000689305	0.00138076	0.000689305	0.00207194	0.000689305		0.000681915	0.00113241	4.76139e-17	0.00173626	4.32893e-17	0.000681915	0.000681915	0.000681915	0.00151536	0.000681915	0.000754634	0.00443914	0.000995939	0.000681915	0.000681915	0.00129864	0.0020183	0.000681915	0.00160905	4.32893e-17	0.00198592	0.001527	0.000681915	0.00173626
KY952230.1/T._equ/Brazil-SL/_40_{A}	0.00138076	0.00207438	0.00277018	0	0	0.00207439	0.0041626	0.00138076	0.00555327	0.00138076	0.00276664	0.012624	0.00138076	0.000689305	0.00138076	8.88178e-17	0.00276664	0	0	0.000689305	0	0.00276664	0	0.000689305		0.000936999	4.76139e-17	0.0018256	0.000681915	4.06588e-17	4.06588e-17	4.06588e-17	0.00135058	4.06588e-17	0.000995939	0.00433503	0.000754634	4.06588e-17	4.06588e-17	0.00144276	0.00193824	4.06588e-17	0.00175504	0.000681915	0.0018852	0.00169384	4.06588e-17	0.0018256	4.06588e-17
KY952237.1/T._equ/Brazil-Jab/Jaboticabal_{A}	0.00276664	0.00346352	0.00416258	0.00137941	0.00137941	0.00346353	0.00556102	0.00276664	0.00695657	0.00276664	0.00415848	0.0126231	0.00276664	0.00207194	0.00276664	0.00138036	0.00415848	0.00137941	0.00137941	0.00207194	0.00137941	0.00415848	0.00137941	0.00207194	0.00137941		0.000937643	0.00209495	0.00113241	0.000936999	0.000936999	0.000936999	0.00156205	0.000936999	0.00131269	0.00444895	0.00116691	0.000936999	0.000936999	0.00169512	0.00220163	0.000936999	0.00200981	0.00113241	0.00207116	0.00193434	0.000936999	0.00209495	0.000936999
MK615933.1/T._equi/Iran/Fars97_{A}	0.00068978	0.00138172	0.00207582	8.88178e-17	8.88178e-17	0.00207582	0.00416549	0.00068978	0.00555713	0.00068978	0.00207337	0.0126328	0.00138172	8.88178e-17	0.00068978	0	0.00207337	8.88178e-17	8.88178e-17	0.00068978	8.88178e-17	0.00207337	8.88178e-17	8.88178e-17	8.88178e-17	0.00138036		0.00173715	4.76139e-17	4.76139e-17	4.76139e-17	4.76139e-17	0.00135136	4.76139e-17	0.000755067	0.00433887	0.000755067	4.76139e-17	4.76139e-17	0.00129936	0.00193914	4.76139e-17	0.00161013	4.76139e-17	0.00188629	0.00152808	4.76139e-17	0.00173715	4.76139e-17
Z15105.1/T._equ/South_Africa_{A}	0.00416258	0.00207194	0.00276664	0.00416259	0.00416259	0.00627304	0.00839273	0.00416258	0.00979266	0.00416258	0.00138076	0.0169518	0.00556731	0.00346352	0.00416258	0.00416547	0.00138076	0.00416259	0.00416259	0.00486385	0.00416259	0.00138076	0.00416259	0.00346352	0.00416259	0.005561	0.00346592		0.00173626	0.0018256	0.0018256	0.0018256	0.00195863	0.0018256	0.00152806	0.004832	0.0016424	0.0018256	0.0018256	0.000993326	0.00273239	0.0018256	0.00165229	0.00173626	0.00194266	0.00124723	0.0018256	4.14373e-17	0.0018256
MK063843.1/T._equi/Israel/Br/Cul_{A}	0.000689305	0.00138076	0.00207438	0.000689305	0.000689305	0.00277018	0.00486387	0.000689305	0.00625562	0.000689305	0.00207194	0.0133408	0.00207438	?	-4.44089e-17	0.000689305	0.00068978	0.00207194	0.000689305	0.000689305	0.00138076	0.000689305	0.00207194	0.000689305	?	-4.44089e-17	0.000689305	0.00207194	8.88178e-17	0.00346352		0.000681915	0.000681915	0.000681915	0.00151536	0.000681915	0.000754634	0.00443914	0.000995939	0.000681915	0.000681915	0.00129864	0.0020183	0.000681915	0.00160905	4.32893e-17	0.00198592	0.001527	0.000681915
MG569905.1/T._equ/Turkey/ADA61_{A}	0.00138076	0.00207438	0.00277018	0	0	0.00207439	0.0041626	0.00138076	0.00555327	0.00138076	0.00276664	0.012624	0.00138076	0.000689305	0.00138076	8.88178e-17	0.00276664	0	0	0.000689305	0	0.00276664	0	0.000689305	0	0.00137941	8.88178e-17	0.00416259	0.000689305		4.06588e-17	4.06588e-17	0.00135058	4.06588e-17	0.000995939	0.00433503	0.000754634	4.06588e-17	4.06588e-17	0.00144276	0.00193824	4.06588e-17	0.00175504	0.000681915	0.0018852	0.00169384	4.06588e-17	0.0018256	4.06588e-17
MK063842.1/T._equi/Israel/I30_{A}	0.00138076	0.00207438	0.00277018	0	0	0.00207439	0.0041626	0.00138076	0.00555327	0.00138076	0.00276664	0.012624	0.00138076	0.000689305	0.00138076	8.88178e-17	0.00276664	0	0	0.000689305	0	0.00276664	0	0.000689305	0	0.00137941	8.88178e-17	0.00416259	0.000689305	0		4.06588e-17	0.00135058	4.06588e-17	0.000995939	0.00433503	0.000754634	4.06588e-17	4.06588e-17	0.00144276	0.00193824	4.06588e-17	0.00175504	0.000681915	0.0018852	0.00169384	4.06588e-17	0.0018256	4.06588e-17
KY952229.1/T._equ/Brazil-SL/85_{A}	0.00138076	0.00207438	0.00277018	0	0	0.00207439	0.0041626	0.00138076	0.00555327	0.00138076	0.00276664	0.012624	0.00138076	0.000689305	0.00138076	8.88178e-17	0.00276664	0	0	0.000689305	0	0.00276664	0	0.000689305	0	0.00137941	8.88178e-17	0.00416259	0.000689305	0	0		0.00135058	4.06588e-17	0.000995939	0.00433503	0.000754634	4.06588e-17	4.06588e-17	0.00144276	0.00193824	4.06588e-17	0.00175504	0.000681915	0.0018852	0.00169384	4.06588e-17	0.0018256	4.06588e-17
KY464026.1/T._equ/Brazil-MGS/12_{A}	0.00416258	0.00346352	0.00416258	0.00276664	0.00276664	0.00207194	0.00415849	0.00416258	0.00837014	0.00416258	0.00415848	0.0154997	0.00416258	0.00346352	0.00416258	0.00276856	0.00415848	0.00276664	0.00276664	0.00346352	0.00276664	0.00415848	0.00276664	0.00346352	0.00276664	0.00415848	0.00276856	0.005561	0.00346352	0.00276664	0.00276664	0.00276664		0.00135058	0.00132645	0.00436025	0.00111501	0.00135058	0.00135058	0.00163062	0.00233928	0.00135058	0.00216397	0.00151536	0.00208138	0.00193929	0.00135058	0.00195863	0.00135058
KY464029.1/T._equ/Brazil-MGS/16_{A}	0.00138076	0.00207438	0.00277018	0	0	0.00207439	0.0041626	0.00138076	0.00555327	0.00138076	0.00276664	0.012624	0.00138076	0.000689305	0.00138076	8.88178e-17	0.00276664	0	0	0.000689305	0	0.00276664	0	0.000689305	0	0.00137941	8.88178e-17	0.00416259	0.000689305	0	0	0	0.00276664		0.000995939	0.00433503	0.000754634	4.06588e-17	4.06588e-17	0.00144276	0.00193824	4.06588e-17	0.00175504	0.000681915	0.0018852	0.00169384	4.06588e-17	0.0018256	4.06588e-17
KY464024.1/T._equ/Brazil-MGS/9_{A}	0.00138076	0.000689305	0.00138076	0.00138076	0.00138076	0.00346816	0.00556734	0.00138076	0.00696018	0.00138076	0.00137941	0.01406	0.00277017	0.000689305	0.00138076	0.00138172	0.00137941	0.00138076	0.00138076	0.00207438	0.00138076	0.00137941	0.00138076	0.000689305	0.00138076	0.00276664	0.00068978	0.00276664	0.000689305	0.00138076	0.00138076	0.00138076	0.00276664	0.00138076		0.00442917	0.000681914	0.000995939	0.000995939	0.0010068	0.0021803	0.000995939	0.00174798	0.000754634	0.00188909	0.00136281	0.000995939	0.00152806	0.000995939
KY464022.1/T._equ/Brazil-MGS/6_{A}	0.0257484	0.0264969	0.0272478	0.0242586	0.0242586	0.0220419	0.019845	0.0257484	0.0302322	0.0257484	0.0272391	0.0362912	0.0257484	0.0250023	0.0257484	0.0242759	0.0272391	0.0242586	0.0242586	0.0250023	0.0242586	0.0272391	0.0242586	0.0250023	0.0242586	0.0257421	0.0242759	0.0287459	0.0250023	0.0242586	0.0242586	0.0242586	0.0242547	0.0242586	0.0257484		0.00433068	0.00433503	0.00433503	0.00457348	0.00446826	0.00433503	0.00475487	0.00443914	0.0046961	0.00472521	0.00433503	0.004832	0.00433503
KY464023.1/T._equ/Brazil-MGS/7_{A}	0.00207438	0.00138076	0.00207438	0.000689305	0.000689305	0.00277018	0.00486387	0.00207438	0.00625562	0.00207438	0.00207194	0.0133408	0.00207438	0.00138076	0.00207438	0.00068978	0.00207194	0.000689305	0.000689305	0.00138076	0.000689305	0.00207194	0.000689305	0.00138076	0.000689305	0.00207194	0.00068978	0.00346352	0.00138076	0.000689305	0.000689305	0.000689305	0.00207194	0.000689305	0.000689305	0.0250023		0.000754634	0.000754634	0.00120503	0.00211721	0.000754634	0.00187142	0.000995939	0.00177028	0.00156158	0.000754634	0.0016424	0.000754634
KY952227.1/T._equ/Brazil-SL/44_{A}	0.00138076	0.00207438	0.00277018	0	0	0.00207439	0.0041626	0.00138076	0.00555327	0.00138076	0.00276664	0.012624	0.00138076	0.000689305	0.00138076	8.88178e-17	0.00276664	0	0	0.000689305	0	0.00276664	0	0.000689305	0	0.00137941	8.88178e-17	0.00416259	0.000689305	0	0	0	0.00276664	0	0.00138076	0.0242586	0.000689305		4.06588e-17	0.00144276	0.00193824	4.06588e-17	0.00175504	0.000681915	0.0018852	0.00169384	4.06588e-17	0.0018256	4.06588e-17
KY952228.1/T._equ/Brazil-SL/91_{A}	0.00138076	0.00207438	0.00277018	0	0	0.00207439	0.0041626	0.00138076	0.00555327	0.00138076	0.00276664	0.012624	0.00138076	0.000689305	0.00138076	8.88178e-17	0.00276664	0	0	0.000689305	0	0.00276664	0	0.000689305	0	0.00137941	8.88178e-17	0.00416259	0.000689305	0	0	0	0.00276664	0	0.00138076	0.0242586	0.000689305	0		0.00144276	0.00193824	4.06588e-17	0.00175504	0.000681915	0.0018852	0.00169384	4.06588e-17	0.0018256	4.06588e-17
KY952226.1/T._equ/Brazil-SL/119_{A}	0.00276664	0.000689033	0.00137941	0.00276664	0.00276664	0.00486386	0.00697241	0.00276664	0.00837014	0.00276664	0	0.0154997	0.00416258	0.00207194	0.00276664	0.00276855	0	0.00276664	0.00276664	0.00346352	0.00276664	0	0.00276664	0.00207194	0.00276664	0.00415848	0.00207337	0.00138076	0.00207194	0.00276664	0.00276664	0.00276664	0.00415848	0.00276664	0.00137941	0.0272391	0.00207194	0.00276664	0.00276664		0.00239493	0.00144276	0.00137185	0.00129864	0.00166493	0.000930107	0.00144276	0.000993326	0.00144276
KY464035.1/T._equ/Brazil-MGS/28_{A}	0.00766221	0.0083701	0.00908022	0.00625311	0.00625311	0.00837012	0.0104997	0.00766221	0.0119139	0.00766221	0.00907491	0.0176625	0.00766221	0.00695655	0.00766221	0.00625745	0.00907491	0.00625311	0.00625311	0.00695655	0.00625311	0.00907491	0.00625311	0.00695655	0.00625311	0.00765914	0.00625745	0.0104997	0.00695655	0.00625311	0.00625311	0.00625311	0.00907492	0.00625311	0.00766221	0.0279764	0.00695655	0.00625311	0.00625311	0.00907491		0.00193824	0.00261452	0.0020183	0.00270135	0.00256424	0.00193824	0.00273239	0.00193824
KY464036.1/T._equ/Brazil-MGS/29_{A}	0.00138076	0.00207438	0.00277018	0	0	0.00207439	0.0041626	0.00138076	0.00555327	0.00138076	0.00276664	0.012624	0.00138076	0.000689305	0.00138076	8.88178e-17	0.00276664	0	0	0.000689305	0	0.00276664	0	0.000689305	0	0.00137941	8.88178e-17	0.00416259	0.000689305	0	0	0	0.00276664	0	0.00138076	0.0242586	0.000689305	0	0	0.00276664	0.00625311		0.00175504	0.000681915	0.0018852	0.00169384	4.06588e-17	0.0018256	4.06588e-17
AY150063.2/T._equi/Spain/Spain-2_{A}	0.00415848	0.00346051	0.00415848	0.00415848	0.00415848	0.0062656	0.00838357	0.00415848	0.00978621	0.00415848	0.00276664	0.0169457	0.005561	0.00346051	0.00415848	0.00416136	0.00276664	0.00415848	0.00415848	0.00485864	0.00415848	0.00276664	0.00415848	0.00346051	0.00415848	0.00555632	0.00346291	0.00416259	0.00346051	0.00415848	0.00415848	0.00415848	0.00696547	0.00415848	0.00415848	0.0287365	0.00485864	0.00415848	0.00415848	0.00276664	0.0104938	0.00415848		0.00160905	0.00213271	0.00138309	0.00175504	0.00165229	0.00175504
JX177670.1/T._equi/USA-TX/Te0004_TX_{A}	0.000689305	0.00138076	0.00207438	0.000689305	0.000689305	0.00277018	0.00486387	0.000689305	0.00625562	0.000689305	0.00207194	0.0133408	0.00207438	?	-4.44089e-17	0.000689305	0.00068978	0.00207194	0.000689305	0.000689305	0.00138076	0.000689305	0.00207194	0.000689305	?	-4.44089e-17	0.000689305	0.00207194	8.88178e-17	0.00346352	?	-4.44089e-17	0.000689305	0.000689305	0.000689305	0.00346352	0.000689305	0.000689305	0.0250023	0.00138076	0.000689305	0.000689305	0.00207194	0.00695655	0.000689305	0.00346051		0.00198592	0.001527
EU888902.1/T._equi/South_Africa/RBEQ63_A_{A}	0.00696545	0.00485506	0.00555631	0.00555632	0.00555632	0.0076734	0.00980085	0.00696545	0.0112084	0.00696545	0.00415848	0.0183981	0.00696545	0.00625978	0.00696545	0.00556018	0.00415848	0.00555632	0.00555632	0.00625978	0.00555632	0.00415848	0.00555632	0.00625978	0.00555632	0.0069602	0.00556018	0.00556101	0.00625978	0.00555632	0.00555632	0.00555632	0.0069602	0.00555632	0.00555631	0.0302406	0.00485506	0.00555632	0.00555632	0.00415848	0.0119188	0.00555632	0.00696548	0.00625978		0.00198413	0.0018852	0.00194266	0.0018852
AY150064.2/T._equi/Spain/dog_{A}	0.00415847	0.00207112	0.00276473	0.00415848	0.00415848	0.00626559	0.00838355	0.00415847	0.0097862	0.00415847	0.00137941	0.0169457	0.00556099	0.00346051	0.00415847	0.00416136	0.00137941	0.00415848	0.00415848	0.00485863	0.00415848	0.00137941	0.00415848	0.00346051	0.00415848	0.00555631	0.00346291	0.00276664	0.00346051	0.00415848	0.00415848	0.00415848	0.00555631	0.00415848	0.00276473	0.0287364	0.00346051	0.00415848	0.00415848	0.00137941	0.0104937	0.00415848	0.00277018	0.00346051	0.00555632		0.00169384	0.00124723	0.00169384
KJ573370.1/T._equi/Brazil-RJ/RJ2_{A}	0.00138076	0.00207438	0.00277018	0	0	0.00207439	0.0041626	0.00138076	0.00555327	0.00138076	0.00276664	0.012624	0.00138076	0.000689305	0.00138076	8.88178e-17	0.00276664	0	0	0.000689305	0	0.00276664	0	0.000689305	0	0.00137941	8.88178e-17	0.00416259	0.000689305	0	0	0	0.00276664	0	0.00138076	0.0242586	0.000689305	0	0	0.00276664	0.00625311	0	0.00415848	0.000689305	0.00555632	0.00415848		0.0018256	4.06588e-17
EU642508.1/T._equi/South_Africa/A1_RBEQ178_{A}	0.00416258	0.00207194	0.00276664	0.00416259	0.00416259	0.00627304	0.00839273	0.00416258	0.00979266	0.00416258	0.00138076	0.0169518	0.00556731	0.00346352	0.00416258	0.00416547	0.00138076	0.00416259	0.00416259	0.00486385	0.00416259	0.00138076	0.00416259	0.00346352	0.00416259	0.005561	0.00346592	0	0.00346352	0.00416259	0.00416259	0.00416259	0.005561	0.00416259	0.00276664	0.0287459	0.00346352	0.00416259	0.00416259	0.00138076	0.0104997	0.00416259	0.00416259	0.00346352	0.00556101	0.00276664	0.00416259		0.0018256
EU888906.1/T._equi/South_Africa/LFEQ23_A_{A}	0.00138076	0.00207438	0.00277018	0	0	0.00207439	0.0041626	0.00138076	0.00555327	0.00138076	0.00276664	0.012624	0.00138076	0.000689305	0.00138076	8.88178e-17	0.00276664	0	0	0.000689305	0	0.00276664	0	0.000689305	0	0.00137941	8.88178e-17	0.00416259	0.000689305	0	0	0	0.00276664	0	0.00138076	0.0242586	0.000689305	0	0	0.00276664	0.00625311	0	0.00415848	0.000689305	0.00555632	0.00415848	0	0.00416259
JX177671.1/T._equi/USA-TX/_Te0002_TX_{A}	0.00068978	0.00138172	0.00207582	8.88178e-17	8.88178e-17	0.00207582	0.00416549	0.00068978	0.00555713	0.00068978	0.00207337	0.0126328	0.00138172	8.88178e-17	0.00068978	0	0.00207337	8.88178e-17	8.88178e-17	0.00068978	8.88178e-17	0.00207337	8.88178e-17	8.88178e-17	8.88178e-17	0.00138036	8.88178e-17	0.00346592	8.88178e-17	8.88178e-17	8.88178e-17	8.88178e-17	0.00276856	8.88178e-17	0.00068978	0.0242759	0.00068978	8.88178e-17	8.88178e-17	0.00207337	0.00625745	8.88178e-17	0.00346291	8.88178e-17	0.00556018	0.00346291	8.88178e-17	0.00346592	8.88178e-17
KP995259.1/T._equi/India-Guj/GUJ_{A}	0.00768674	0.00839852	0.00911254	0.00626993	0.00626993	0.00839857	0.0105349	0.00626992	0.0119419	0.00768674	0.00910225	0.0176865	0.00626992	0.00697722	0.00626992	0.0062743	0.00910225	0.00626993	0.00626993	0.00697722	0.00626993	0.00910225	0.00626993	0.00697722	0.00626993	0.00767871	0.0062743	0.0105348	0.00697722	0.00626993	0.00626993	0.00626993	0.00910226	0.00626993	0.00768674	0.0310336	0.00697722	0.00626993	0.00626993	0.00910225	0.0126533	0.00626993	0.0105239	0.00697722	0.0119518	0.0105239	0.00626993	0.0105348	0.00626993
KM819520.1/T._equi/South_Korea/JJ42_{A}	0.00416831	0.00487069	0.00557526	0.00277018	0.00277018	0.00487071	0.00698096	0.00416831	0.00837599	0.00416831	0.00556731	0.0155052	0.00416831	0.00346815	0.00416831	0.00277209	0.00556731	0.00277018	0.00277018	0.00346815	0.00277018	0.00556731	0.00277018	0.00346815	0.00277018	0.00416258	0.00277209	0.00698092	0.00346815	0.00277018	0.00277018	0.00277018	0.00556732	0.00277018	0.00416831	0.0272478	0.00346815	0.00277018	0.00277018	0.00556731	0.00908022	0.00277018	0.00697237	0.00346815	0.00838351	0.00697235	0.00277018	0.00698092	0.00277018
AY150062.2/T._equi/Spain/Spain-1_{A}	0.00415847	0.00207112	0.00276473	0.00415848	0.00415848	0.00626559	0.00838355	0.00415847	0.0097862	0.00415847	0.00137941	0.0169457	0.00556099	0.00346051	0.00415847	0.00416136	0.00137941	0.00415848	0.00415848	0.00485863	0.00415848	0.00137941	0.00415848	0.00346051	0.00415848	0.00555631	0.00346291	0.00276664	0.00346051	0.00415848	0.00415848	0.00415848	0.00555631	0.00415848	0.00276473	0.0287364	0.00346051	0.00415848	0.00415848	0.00137941	0.0104937	0.00415848	0.00277018	0.00346051	0.00555632	0	0.00415848	0.00276664	0.00415848
JX177673.1/T._equi/USA-CA/Te0022_CA_{A}	0.00138076	0.00207438	0.00277018	0	0	0.00207439	0.0041626	0.00138076	0.00555327	0.00138076	0.00276664	0.012624	0.00138076	0.000689305	0.00138076	8.88178e-17	0.00276664	0	0	0.000689305	0	0.00276664	0	0.000689305	0	0.00137941	8.88178e-17	0.00416259	0.000689305	0	0	0	0.00276664	0	0.00138076	0.0242586	0.000689305	0	0	0.00276664	0.00625311	0	0.00415848	0.000689305	0.00555632	0.00415848	0	0.00416259	0
JX177672.1/T._equi/USA-FL/Te0001_FL_{A}	0.00068978	0.00138172	0.00207582	0.00068978	0.00068978	0.0027721	0.00486725	0.00068978	0.00625997	0.00068978	0.00207337	0.0133502	0.00207582	0	0.00068978	0.000690256	0.00207337	0.00068978	0.00068978	0.00138172	0.00068978	0.00207337	0.00068978	0	0.00068978	0.00207337	0	0.00346592	0	0.00068978	0.00068978	0.00068978	0.00346592	0.00068978	0.00068978	0.0250201	0.00138172	0.00068978	0.00068978	0.00207337	0.00696139	0.00068978	0.00346291	0	0.00626413	0.00346291	0.00068978	0.00346592	0.00068978
KF597081.1_Theileria_sp._Kenya_waterbuck_20-1_{B}	0.0364782	0.0341414	0.0349177	0.0349179	0.0349179	0.037263	0.0396022	0.0364782	0.0364326	0.0364782	0.0348965	0.0441322	0.0364782	0.0356968	0.0364782	0.0349432	0.0348965	0.0349179	0.0349179	0.0356968	0.0349179	0.0348965	0.0349179	0.0356968	0.0349179	0.0364546	0.0349432	0.0364545	0.0356968	0.0349179	0.0349179	0.0349179	0.0364546	0.0349179	0.0349177	0.0586276	0.0341414	0.0349179	0.0349179	0.0348965	0.0387603	0.0349179	0.0379983	0.0356968	0.0348969	0.0356534	0.0349179	0.0364545	0.0349179
KF597077.1_Theileria_sp._Kenya_waterbuck_23-1_{B}	0.0373489	0.0349927	0.0357754	0.0357757	0.0357757	0.0381404	0.0404926	0.0373489	0.0365045	0.0373489	0.0357476	0.044993	0.0373489	0.036561	0.0373489	0.0358017	0.0357476	0.0357757	0.0357757	0.036561	0.0357757	0.0357476	0.0357757	0.036561	0.0357757	0.0373186	0.0358017	0.0373184	0.036561	0.0357757	0.0357757	0.0357757	0.0373186	0.0357757	0.0357754	0.0595623	0.0349927	0.0357757	0.0357757	0.0357476	0.0411601	0.0357757	0.0388685	0.036561	0.035748	0.0365041	0.0357757	0.0373184	0.0357757
KF597073.1_Theileria_sp._Kenya_waterbuck_26-2_{B}	0.0380494	0.0356951	0.0364772	0.0364775	0.0364775	0.0388402	0.0411929	0.0380494	0.0372104	0.0380494	0.0364517	0.0457138	0.0380494	0.0372621	0.0380494	0.036504	0.0364517	0.0364775	0.0364775	0.0372621	0.0364775	0.0364517	0.0364775	0.0372621	0.0364775	0.0380215	0.036504	0.0380213	0.0372621	0.0364775	0.0364775	0.0364775	0.0380215	0.0364775	0.0364772	0.0595174	0.0356951	0.0364775	0.0364775	0.0364517	0.0418694	0.0364775	0.0395725	0.0372621	0.0364521	0.03721	0.0364775	0.0380213	0.0364775
EU642507.1/T._equi/South_Africa/A2_RBEQ101_{B}	0.0334605	0.031139	0.0319103	0.0319105	0.0319105	0.0342402	0.0365618	0.0334605	0.0326369	0.0334605	0.031887	0.0410388	0.0334605	0.0326842	0.0334605	0.0319335	0.031887	0.0319105	0.0319105	0.0326842	0.0319105	0.031887	0.0319105	0.0326842	0.0319105	0.0334349	0.0319335	0.0334347	0.0326842	0.0319105	0.0319105	0.0319105	0.0334349	0.0319105	0.0319103	0.0546239	0.031139	0.0319105	0.0319105	0.031887	0.0372368	0.0319105	0.0349661	0.0326842	0.0318873	0.0326366	0.0319105	0.0334347	0.0319105
AB515310.1/T._equi/Sudan/Atbara8_{B}	0.03881	0.0364518	0.0372352	0.0372355	0.0372355	0.0380221	0.040366	0.03881	0.0379708	0.03881	0.0372103	0.0464936	0.03881	0.0380215	0.03881	0.0372626	0.0372103	0.0372355	0.0372355	0.0380215	0.0372355	0.0372103	0.0372355	0.0380215	0.0372355	0.0387826	0.0372626	0.0387825	0.0380215	0.0372355	0.0372355	0.0372355	0.0372104	0.0372355	0.0372352	0.0594188	0.0364518	0.0372355	0.0372355	0.0372103	0.0426392	0.0372355	0.0403369	0.0380215	0.0372107	0.0379704	0.0372355	0.0387825	0.0372355
KY464025.1/T._equ/Brazil-MGS/10_{C}	0.0310749	0.0303092	0.0310749	0.029546	0.029546	0.0303096	0.0325936	0.0310749	0.0265455	0.0310749	0.0310565	0.0386278	0.0310749	0.0303092	0.0310749	0.0295673	0.0310565	0.029546	0.029546	0.0303092	0.029546	0.0310565	0.029546	0.0303092	0.029546	0.0310566	0.0295673	0.0325931	0.0303092	0.029546	0.029546	0.029546	0.02953	0.029546	0.0295459	0.0488466	0.0287851	0.029546	0.029546	0.0310565	0.0228389	0.029546	0.0341181	0.0303092	0.0318238	0.0318054	0.029546	0.0325931	0.029546
KY111760.2/T._equ/Cuba/H01_{C}	0.0295455	0.0287848	0.0295455	0.0280266	0.0280266	0.0303092	0.0325932	0.0295455	0.0250408	0.0295455	0.0295296	0.0370757	0.0295455	0.0287848	0.0295455	0.0280467	0.0295296	0.0280266	0.0280266	0.0287848	0.0280266	0.0295296	0.0280266	0.0287848	0.0280266	0.0295296	0.0280467	0.0310561	0.0287848	0.0280266	0.0280266	0.0280266	0.0295296	0.0280266	0.0280265	0.0496531	0.0272707	0.0280266	0.0280266	0.0295296	0.0213512	0.0280266	0.0325735	0.0287848	0.0302918	0.030276	0.0280266	0.0310561	0.0280266
KX722525.1/T._equ/Brazil-RJ/RJ18_{C}	0.0280265	0.0272707	0.0280265	0.0265174	0.0265174	0.0287851	0.0310566	0.0280265	0.0235461	0.0280265	0.028013	0.0355342	0.0280265	0.0272707	0.0280265	0.0265363	0.028013	0.0265174	0.0265174	0.0272707	0.0265174	0.028013	0.0265174	0.0272707	0.0265174	0.028013	0.0265363	0.0295296	0.0272707	0.0265174	0.0265174	0.0265174	0.028013	0.0265174	0.0265172	0.0480411	0.0257663	0.0265174	0.0265174	0.028013	0.0198732	0.0265174	0.0310394	0.0272707	0.0287702	0.0287569	0.0265174	0.0295296	0.0265174
EU888903.1/T._equi/South_Africa/LFEQ189_C_{C}	0.0325401	0.0302504	0.0310111	0.0310112	0.0310112	0.0333088	0.0356101	0.0325401	0.0280015	0.0325401	0.0309998	0.0401458	0.0325401	0.0317744	0.0325401	0.0310335	0.0309998	0.0310112	0.0310112	0.0317744	0.0310112	0.0309998	0.0310112	0.0317744	0.0310112	0.0325264	0.0310335	0.0325263	0.0317744	0.0310112	0.0310112	0.0310112	0.0325264	0.0310112	0.0310111	0.0528192	0.0302504	0.0310112	0.0310112	0.0309998	0.0242811	0.0310112	0.0340484	0.0317744	0.0317621	0.031751	0.0310112	0.0325263	0.0310112
JQ390047.1/T._equi/USA-TX/Ho233_{C}	0.0287848	0.0280266	0.0287848	0.0272708	0.0272708	0.029546	0.0318237	0.0287848	0.0242923	0.0287848	0.0287701	0.0363038	0.0287848	0.0280266	0.0287848	0.0272903	0.0287701	0.0272708	0.0272708	0.0280266	0.0272708	0.0287701	0.0272708	0.0280266	0.0272708	0.0287702	0.0272903	0.0302917	0.0280266	0.0272708	0.0272708	0.0272708	0.0287702	0.0272708	0.0272707	0.0488459	0.0265174	0.0272708	0.0272708	0.0287701	0.0206111	0.0272708	0.0318053	0.0280266	0.0295299	0.0295153	0.0272708	0.0302917	0.0272708
EU888905.1/T._equi/South_Africa/LFEQ178_C_{C}	0.0295295	0.02877	0.0295295	0.028013	0.028013	0.0302919	0.0325739	0.0295295	0.0250286	0.0295295	0.0295153	0.0370672	0.0295295	0.02877	0.0295295	0.0280331	0.0295153	0.028013	0.028013	0.02877	0.028013	0.0295153	0.028013	0.02877	0.028013	0.0295154	0.0280331	0.0310393	0.02877	0.028013	0.028013	0.028013	0.0295154	0.028013	0.0280129	0.0496331	0.0272583	0.028013	0.028013	0.0295153	0.0213397	0.028013	0.032556	0.02877	0.0302763	0.0302623	0.028013	0.0310393	0.028013
KY464021.1/T._equ/Brazil-MGS/4_{C}	0.0488255	0.0480224	0.0488255	0.047222	0.047222	0.0472225	0.0488099	0.0488255	0.0440702	0.0488255	0.048809	0.0567809	0.0488255	0.0480224	0.0488255	0.0472567	0.048809	0.047222	0.047222	0.0480224	0.047222	0.048809	0.047222	0.0480224	0.047222	0.0488091	0.0472567	0.0504209	0.0480224	0.047222	0.047222	0.047222	0.047208	0.047222	0.0472217	0.0600577	0.0464239	0.047222	0.047222	0.048809	0.0401755	0.047222	0.0504036	0.0480224	0.0496141	0.0495972	0.047222	0.0504209	0.047222
KY952232.1/T._equ/Brazil-SL/139_{C}	0.0287848	0.0280266	0.0287848	0.0272708	0.0272708	0.029546	0.0318237	0.0287848	0.0242923	0.0287848	0.0287701	0.0363038	0.0287848	0.0280266	0.0287848	0.0272903	0.0287701	0.0272708	0.0272708	0.0280266	0.0272708	0.0287701	0.0272708	0.0280266	0.0272708	0.0287702	0.0272903	0.0302917	0.0280266	0.0272708	0.0272708	0.0272708	0.0287702	0.0272708	0.0272707	0.0488459	0.0265174	0.0272708	0.0272708	0.0287701	0.0206111	0.0272708	0.0318053	0.0280266	0.0295299	0.0295153	0.0272708	0.0302917	0.0272708
KY952231.1/T._equ/Brazil-SL/148_{C}	0.0287848	0.0280266	0.0287848	0.0272708	0.0272708	0.029546	0.0318237	0.0287848	0.0242923	0.0287848	0.0287701	0.0363038	0.0287848	0.0280266	0.0287848	0.0272903	0.0287701	0.0272708	0.0272708	0.0280266	0.0272708	0.0287701	0.0272708	0.0280266	0.0272708	0.0287702	0.0272903	0.0302917	0.0280266	0.0272708	0.0272708	0.0272708	0.0287702	0.0272708	0.0272707	0.0488459	0.0265174	0.0272708	0.0272708	0.0287701	0.0206111	0.0272708	0.0318053	0.0280266	0.0295299	0.0295153	0.0272708	0.0302917	0.0272708
KY464034.1/T._equ/Brazil-MGS/21_{C}	0.0295457	0.028785	0.0295457	0.0280267	0.0280267	0.0303094	0.0325934	0.0295457	0.0250409	0.0295457	0.0295297	0.0370759	0.0295457	0.028785	0.0295457	0.0280468	0.0295297	0.0280267	0.0280267	0.028785	0.0280267	0.0295297	0.0280267	0.028785	0.0280267	0.0295298	0.0280468	0.0310563	0.028785	0.0280267	0.0280267	0.0280267	0.0295298	0.0280267	0.0280266	0.0496535	0.0272708	0.0280267	0.0280267	0.0295297	0.0213513	0.0280267	0.0325737	0.028785	0.030292	0.0302762	0.0280267	0.0310563	0.0280267
MG052899.1/T._equ/Brazil/BR_NE2_{C}	0.0287848	0.0280266	0.0287848	0.0272708	0.0272708	0.029546	0.0318237	0.0287848	0.0242923	0.0287848	0.0287701	0.0363038	0.0287848	0.0280266	0.0287848	0.0272903	0.0287701	0.0272708	0.0272708	0.0280266	0.0272708	0.0287701	0.0272708	0.0280266	0.0272708	0.0287702	0.0272903	0.0302917	0.0280266	0.0272708	0.0272708	0.0272708	0.0287702	0.0272708	0.0272707	0.0488459	0.0265174	0.0272708	0.0272708	0.0287701	0.0206111	0.0272708	0.0318053	0.0280266	0.0295299	0.0295153	0.0272708	0.0302917	0.0272708
MG569893.1/T._equ/Turkey/TOK11_{C}	0.0302918	0.0280132	0.0287702	0.0287703	0.0287703	0.0310567	0.033345	0.0302918	0.0287705	0.0302918	0.0287572	0.0378408	0.0302918	0.0295298	0.0302918	0.028791	0.0287572	0.0287703	0.0287703	0.0295298	0.0287703	0.0287572	0.0287703	0.0295298	0.0287703	0.0302764	0.028791	0.0302763	0.0295298	0.0287703	0.0287703	0.0287703	0.0302764	0.0287703	0.0287702	0.0504425	0.0280132	0.0287703	0.0287703	0.0287572	0.0265175	0.0287703	0.0317893	0.0295298	0.0287574	0.0302625	0.0287703	0.0302763	0.0287703
MG052901.1/T._equ/Brazil/BR_NE4_{C}	0.0287848	0.0280266	0.0287848	0.0272708	0.0272708	0.029546	0.0318237	0.0287848	0.0242923	0.0287848	0.0287701	0.0363038	0.0287848	0.0280266	0.0287848	0.0272903	0.0287701	0.0272708	0.0272708	0.0280266	0.0272708	0.0287701	0.0272708	0.0280266	0.0272708	0.0287702	0.0272903	0.0302917	0.0280266	0.0272708	0.0272708	0.0272708	0.0287702	0.0272708	0.0272707	0.0488459	0.0265174	0.0272708	0.0272708	0.0287701	0.0206111	0.0272708	0.0318053	0.0280266	0.0295299	0.0295153	0.0272708	0.0302917	0.0272708
MG052900.1/T._equ/Brazil/BR_NE3_{C}	0.0287848	0.0280266	0.0287848	0.0272708	0.0272708	0.029546	0.0318237	0.0287848	0.0242923	0.0287848	0.0287701	0.0363038	0.0287848	0.0280266	0.0287848	0.0272903	0.0287701	0.0272708	0.0272708	0.0280266	0.0272708	0.0287701	0.0272708	0.0280266	0.0272708	0.0287702	0.0272903	0.0302917	0.0280266	0.0272708	0.0272708	0.0272708	0.0287702	0.0272708	0.0272707	0.0488459	0.0265174	0.0272708	0.0272708	0.0287701	0.0206111	0.0272708	0.0318053	0.0280266	0.0295299	0.0295153	0.0272708	0.0302917	0.0272708
EU642511.1/T._equi/South_Africa/B_LFEQ164_{C}	0.029588	0.0288262	0.029588	0.0280668	0.0280668	0.0303529	0.0326403	0.029588	0.0250766	0.029588	0.029572	0.0371295	0.029588	0.0288262	0.029588	0.028087	0.029572	0.0280668	0.0280668	0.0288262	0.0280668	0.029572	0.0280668	0.0288262	0.0280668	0.0295721	0.028087	0.0311009	0.0288262	0.0280668	0.0280668	0.0280668	0.0295721	0.0280668	0.0280667	0.0497264	0.0273098	0.0280668	0.0280668	0.029572	0.0213815	0.0280668	0.0326205	0.0288262	0.0303354	0.0303196	0.0280668	0.0311009	0.0280668
KY464028.1/T._equ/Brazil-MGS/15_{C}	0.0536532	0.0528366	0.0536532	0.0520227	0.0520227	0.051212	0.0536336	0.0536532	0.0488261	0.0536532	0.0536324	0.0616987	0.0536532	0.0528366	0.0536532	0.0520612	0.0536324	0.0520227	0.0520227	0.0528366	0.0520227	0.0536324	0.0520227	0.0528366	0.0520227	0.0536326	0.0520612	0.0552715	0.0528366	0.0520227	0.0520227	0.0520227	0.0496134	0.0520227	0.0520223	0.0633518	0.0512112	0.0520227	0.0520227	0.0536324	0.0448778	0.0520227	0.05525	0.0528366	0.0552723	0.05443	0.0520227	0.0552715	0.0520227
KY464027.1/T._equ/Brazil-MGS/13_{C}	0.0287848	0.0280266	0.0287848	0.0272708	0.0272708	0.029546	0.0318237	0.0287848	0.0242923	0.0287848	0.0287701	0.0363038	0.0287848	0.0280266	0.0287848	0.0272903	0.0287701	0.0272708	0.0272708	0.0280266	0.0272708	0.0287701	0.0272708	0.0280266	0.0272708	0.0287702	0.0272903	0.0302917	0.0280266	0.0272708	0.0272708	0.0272708	0.0287702	0.0272708	0.0272707	0.0488459	0.0265174	0.0272708	0.0272708	0.0287701	0.0206111	0.0272708	0.0318053	0.0280266	0.0295299	0.0295153	0.0272708	0.0302917	0.0272708
KY464030.1/T._equ/Brazil-MGS/17_{C}	0.0287848	0.0280266	0.0287848	0.0272708	0.0272708	0.029546	0.0318237	0.0287848	0.0242923	0.0287848	0.0287701	0.0363038	0.0287848	0.0280266	0.0287848	0.0272903	0.0287701	0.0272708	0.0272708	0.0280266	0.0272708	0.0287701	0.0272708	0.0280266	0.0272708	0.0287702	0.0272903	0.0302917	0.0280266	0.0272708	0.0272708	0.0272708	0.0287702	0.0272708	0.0272707	0.0488459	0.0265174	0.0272708	0.0272708	0.0287701	0.0206111	0.0272708	0.0318053	0.0280266	0.0295299	0.0295153	0.0272708	0.0302917	0.0272708
KY464033.1/T._equ/Brazil-MGS/20_{C}	0.0287848	0.0280266	0.0287848	0.0272708	0.0272708	0.029546	0.0318237	0.0287848	0.0242923	0.0287848	0.0287701	0.0363038	0.0287848	0.0280266	0.0287848	0.0272903	0.0287701	0.0272708	0.0272708	0.0280266	0.0272708	0.0287701	0.0272708	0.0280266	0.0272708	0.0287702	0.0272903	0.0302917	0.0280266	0.0272708	0.0272708	0.0272708	0.0287702	0.0272708	0.0272707	0.0488459	0.0265174	0.0272708	0.0272708	0.0287701	0.0206111	0.0272708	0.0318053	0.0280266	0.0295299	0.0295153	0.0272708	0.0302917	0.0272708
KY464032.1/T._equ/Brazil-MGS/19_{C}	0.0295457	0.028785	0.0295457	0.0280267	0.0280267	0.0303094	0.0325934	0.0295457	0.0250409	0.0295457	0.0295297	0.0370759	0.0295457	0.028785	0.0295457	0.0280468	0.0295297	0.0280267	0.0280267	0.028785	0.0280267	0.0295297	0.0280267	0.028785	0.0280267	0.0295298	0.0280468	0.0310563	0.028785	0.0280267	0.0280267	0.0280267	0.0295298	0.0280267	0.0280266	0.0496535	0.0272708	0.0280267	0.0280267	0.0295297	0.0213513	0.0280267	0.0325737	0.028785	0.030292	0.0302762	0.0280267	0.0310563	0.0280267
KY464031.1/T._equ/Brazil-MGS/18_{C}	0.0287848	0.0280266	0.0287848	0.0272708	0.0272708	0.029546	0.0318237	0.0287848	0.0242923	0.0287848	0.0287701	0.0363038	0.0287848	0.0280266	0.0287848	0.0272903	0.0287701	0.0272708	0.0272708	0.0280266	0.0272708	0.0287701	0.0272708	0.0280266	0.0272708	0.0287702	0.0272903	0.0302917	0.0280266	0.0272708	0.0272708	0.0272708	0.0287702	0.0272708	0.0272707	0.0488459	0.0265174	0.0272708	0.0272708	0.0287701	0.0206111	0.0272708	0.0318053	0.0280266	0.0295299	0.0295153	0.0272708	0.0302917	0.0272708
KX722523.1/T._equ/Brazil-RJ/RJ17_{C}	0.0310749	0.0303092	0.0310749	0.029546	0.029546	0.0318438	0.0341404	0.0310749	0.0265455	0.0310749	0.0310565	0.0386278	0.0310749	0.0303092	0.0310749	0.0295673	0.0310565	0.029546	0.029546	0.0303092	0.029546	0.0310565	0.029546	0.0303092	0.029546	0.0310566	0.0295673	0.0325931	0.0303092	0.029546	0.029546	0.029546	0.0310566	0.029546	0.0295459	0.0504641	0.0287851	0.029546	0.029546	0.0310565	0.0228389	0.029546	0.0341181	0.0303092	0.0318238	0.0318054	0.029546	0.0325931	0.029546
KX227619.1/T._equ/Israel/459N_{C}	0.030276	0.0295153	0.030276	0.0287571	0.0287571	0.0310397	0.033326	0.030276	0.0257667	0.030276	0.0302624	0.0378325	0.030276	0.0295153	0.030276	0.0287777	0.0302624	0.0287571	0.0287571	0.0295153	0.0287571	0.0302624	0.0287571	0.0295153	0.0287571	0.0302625	0.0287777	0.0317889	0.0295153	0.0287571	0.0287571	0.0287571	0.0302625	0.0287571	0.0287569	0.0504223	0.0280012	0.0287571	0.0287571	0.0302624	0.0220701	0.0287571	0.0333086	0.0295153	0.0310246	0.0310112	0.0287571	0.0317889	0.0287571
KU647709.1_Theileria_haneyi_USA_stray_{C}	0.0287848	0.0280266	0.0287848	0.0272708	0.0272708	0.029546	0.0318237	0.0287848	0.0242923	0.0287848	0.0287701	0.0363038	0.0287848	0.0280266	0.0287848	0.0272903	0.0287701	0.0272708	0.0272708	0.0280266	0.0272708	0.0287701	0.0272708	0.0280266	0.0272708	0.0287702	0.0272903	0.0302917	0.0280266	0.0272708	0.0272708	0.0272708	0.0287702	0.0272708	0.0272707	0.0488459	0.0265174	0.0272708	0.0272708	0.0287701	0.0206111	0.0272708	0.0318053	0.0280266	0.0295299	0.0295153	0.0272708	0.0302917	0.0272708
KJ573371.1/T._equi/Brazil-RJ/RJ4_{C}	0.0295296	0.0287701	0.0295296	0.0280131	0.0280131	0.030292	0.032574	0.0295296	0.0250286	0.0295296	0.0295154	0.0370673	0.0295296	0.0287701	0.0295296	0.0280332	0.0295154	0.0280131	0.0280131	0.0287701	0.0280131	0.0295154	0.0280131	0.0287701	0.0280131	0.0295155	0.0280332	0.0310394	0.0287701	0.0280131	0.0280131	0.0280131	0.0295155	0.0280131	0.028013	0.0496333	0.0272584	0.0280131	0.0280131	0.0295154	0.0213397	0.0280131	0.0325561	0.0287701	0.0302764	0.0302624	0.0280131	0.0310394	0.0280131
KX227641.1/T._equ/Israel/A11N_{C}	0.0287848	0.0280266	0.0287848	0.0272708	0.0272708	0.029546	0.0318237	0.0287848	0.0242923	0.0287848	0.0287701	0.0363038	0.0287848	0.0280266	0.0287848	0.0272903	0.0287701	0.0272708	0.0272708	0.0280266	0.0272708	0.0287701	0.0272708	0.0280266	0.0272708	0.0287702	0.0272903	0.0302917	0.0280266	0.0272708	0.0272708	0.0272708	0.0287702	0.0272708	0.0272707	0.0488459	0.0265174	0.0272708	0.0272708	0.0287701	0.0206111	0.0272708	0.0318053	0.0280266	0.0295299	0.0295153	0.0272708	0.0302917	0.0272708
KX227630.1/T._equ/Israel/O5S_{C}	0.0287848	0.0280266	0.0287848	0.0272708	0.0272708	0.029546	0.0318237	0.0287848	0.0242923	0.0287848	0.0287701	0.0363038	0.0287848	0.0280266	0.0287848	0.0272903	0.0287701	0.0272708	0.0272708	0.0280266	0.0272708	0.0287701	0.0272708	0.0280266	0.0272708	0.0287702	0.0272903	0.0302917	0.0280266	0.0272708	0.0272708	0.0272708	0.0287702	0.0272708	0.0272707	0.0488459	0.0265174	0.0272708	0.0272708	0.0287701	0.0206111	0.0272708	0.0318053	0.0280266	0.0295299	0.0295153	0.0272708	0.0302917	0.0272708
KU240067.1/T._equ/Brazil-RS/19_{C}	0.0287848	0.0280266	0.0287848	0.0272708	0.0272708	0.029546	0.0318237	0.0287848	0.0242923	0.0287848	0.0287701	0.0363038	0.0287848	0.0280266	0.0287848	0.0272903	0.0287701	0.0272708	0.0272708	0.0280266	0.0272708	0.0287701	0.0272708	0.0280266	0.0272708	0.0287702	0.0272903	0.0302917	0.0280266	0.0272708	0.0272708	0.0272708	0.0287702	0.0272708	0.0272707	0.0488459	0.0265174	0.0272708	0.0272708	0.0287701	0.0206111	0.0272708	0.0318053	0.0280266	0.0295299	0.0295153	0.0272708	0.0302917	0.0272708
KU240066.1/T._equ/Brazil-RS/13_{C}	0.0287848	0.0280266	0.0287848	0.0272708	0.0272708	0.029546	0.0318237	0.0287848	0.0242923	0.0287848	0.0287701	0.0363038	0.0287848	0.0280266	0.0287848	0.0272903	0.0287701	0.0272708	0.0272708	0.0280266	0.0272708	0.0287701	0.0272708	0.0280266	0.0272708	0.0287702	0.0272903	0.0302917	0.0280266	0.0272708	0.0272708	0.0272708	0.0287702	0.0272708	0.0272707	0.0488459	0.0265174	0.0272708	0.0272708	0.0287701	0.0206111	0.0272708	0.0318053	0.0280266	0.0295299	0.0295153	0.0272708	0.0302917	0.0272708
KU240070.1/T._equ/Brazil-RS/35_{C}	0.0287848	0.0280266	0.0287848	0.0272708	0.0272708	0.029546	0.0318237	0.0287848	0.0242923	0.0287848	0.0287701	0.0363038	0.0287848	0.0280266	0.0287848	0.0272903	0.0287701	0.0272708	0.0272708	0.0280266	0.0272708	0.0287701	0.0272708	0.0280266	0.0272708	0.0287702	0.0272903	0.0302917	0.0280266	0.0272708	0.0272708	0.0272708	0.0287702	0.0272708	0.0272707	0.0488459	0.0265174	0.0272708	0.0272708	0.0287701	0.0206111	0.0272708	0.0318053	0.0280266	0.0295299	0.0295153	0.0272708	0.0302917	0.0272708
KU647704.1_Theileria_haneyi_USA_Careto_{C}	0.0303087	0.0295455	0.0303087	0.0287848	0.0287848	0.0310749	0.0333652	0.0303087	0.0257918	0.0303087	0.0302915	0.0378501	0.0303087	0.0295455	0.0303087	0.0288055	0.0302915	0.0287848	0.0287848	0.0295455	0.0287848	0.0302915	0.0287848	0.0295455	0.0287848	0.0302916	0.0288055	0.031823	0.0295455	0.0287848	0.0287848	0.0287848	0.0302916	0.0287848	0.0287847	0.050463	0.0280265	0.0287848	0.0287848	0.0302915	0.0220937	0.0287848	0.0333442	0.0295455	0.0310563	0.0310392	0.0287848	0.031823	0.0287848
KU240071.1/T._equ/Brazil-RS/41_{C}	0.0287848	0.0280266	0.0287848	0.0272708	0.0272708	0.029546	0.0318237	0.0287848	0.0242923	0.0287848	0.0287701	0.0363038	0.0287848	0.0280266	0.0287848	0.0272903	0.0287701	0.0272708	0.0272708	0.0280266	0.0272708	0.0287701	0.0272708	0.0280266	0.0272708	0.0287702	0.0272903	0.0302917	0.0280266	0.0272708	0.0272708	0.0272708	0.0287702	0.0272708	0.0272707	0.0488459	0.0265174	0.0272708	0.0272708	0.0287701	0.0206111	0.0272708	0.0318053	0.0280266	0.0295299	0.0295153	0.0272708	0.0302917	0.0272708
KX722511.1/T._equ/Brazil-RJ/RJ1_{C}	0.0287848	0.0280266	0.0287848	0.0272708	0.0272708	0.029546	0.0318237	0.0287848	0.0242923	0.0287848	0.0287701	0.0363038	0.0287848	0.0280266	0.0287848	0.0272903	0.0287701	0.0272708	0.0272708	0.0280266	0.0272708	0.0287701	0.0272708	0.0280266	0.0272708	0.0287702	0.0272903	0.0302917	0.0280266	0.0272708	0.0272708	0.0272708	0.0287702	0.0272708	0.0272707	0.0488459	0.0265174	0.0272708	0.0272708	0.0287701	0.0206111	0.0272708	0.0318053	0.0280266	0.0295299	0.0295153	0.0272708	0.0302917	0.0272708
KX722515.1/T._equ/Brazil-RJ/_RJ8_{C}	0.0287848	0.0280266	0.0287848	0.0272708	0.0272708	0.029546	0.0318237	0.0287848	0.0242923	0.0287848	0.0287701	0.0363038	0.0287848	0.0280266	0.0287848	0.0272903	0.0287701	0.0272708	0.0272708	0.0280266	0.0272708	0.0287701	0.0272708	0.0280266	0.0272708	0.0287702	0.0272903	0.0302917	0.0280266	0.0272708	0.0272708	0.0272708	0.0287702	0.0272708	0.0272707	0.0488459	0.0265174	0.0272708	0.0272708	0.0287701	0.0206111	0.0272708	0.0318053	0.0280266	0.0295299	0.0295153	0.0272708	0.0302917	0.0272708
KX722522.1/T._equ/Brazil-RJ/RJ16_{C}	0.0287848	0.0280266	0.0287848	0.0272708	0.0272708	0.029546	0.0318237	0.0287848	0.0242923	0.0287848	0.0287701	0.0363038	0.0287848	0.0280266	0.0287848	0.0272903	0.0287701	0.0272708	0.0272708	0.0280266	0.0272708	0.0287701	0.0272708	0.0280266	0.0272708	0.0287702	0.0272903	0.0302917	0.0280266	0.0272708	0.0272708	0.0272708	0.0287702	0.0272708	0.0272707	0.0488459	0.0265174	0.0272708	0.0272708	0.0287701	0.0206111	0.0272708	0.0318053	0.0280266	0.0295299	0.0295153	0.0272708	0.0302917	0.0272708
KX722518.1/T._equ/Brazil-RJ/_RJ11_{C}	0.0287848	0.0280266	0.0287848	0.0272708	0.0272708	0.029546	0.0318237	0.0287848	0.0242923	0.0287848	0.0287701	0.0363038	0.0287848	0.0280266	0.0287848	0.0272903	0.0287701	0.0272708	0.0272708	0.0280266	0.0272708	0.0287701	0.0272708	0.0280266	0.0272708	0.0287702	0.0272903	0.0302917	0.0280266	0.0272708	0.0272708	0.0272708	0.0287702	0.0272708	0.0272707	0.0488459	0.0265174	0.0272708	0.0272708	0.0287701	0.0206111	0.0272708	0.0318053	0.0280266	0.0295299	0.0295153	0.0272708	0.0302917	0.0272708
KX722514.1/T._equ/Brazil-RJ/_RJ7_{C}	0.0287848	0.0280266	0.0287848	0.0272708	0.0272708	0.029546	0.0318237	0.0287848	0.0242923	0.0287848	0.0287701	0.0363038	0.0287848	0.0280266	0.0287848	0.0272903	0.0287701	0.0272708	0.0272708	0.0280266	0.0272708	0.0287701	0.0272708	0.0280266	0.0272708	0.0287702	0.0272903	0.0302917	0.0280266	0.0272708	0.0272708	0.0272708	0.0287702	0.0272708	0.0272707	0.0488459	0.0265174	0.0272708	0.0272708	0.0287701	0.0206111	0.0272708	0.0318053	0.0280266	0.0295299	0.0295153	0.0272708	0.0302917	0.0272708
KX722513.1/T._equ/Brazil-RJ/RJ6_{C}	0.0302914	0.0295295	0.0302914	0.02877	0.02877	0.0310564	0.0333446	0.0302914	0.0257783	0.0302914	0.030276	0.0378403	0.0302914	0.0295295	0.0302914	0.0287907	0.030276	0.02877	0.02877	0.0295295	0.02877	0.030276	0.02877	0.0295295	0.02877	0.0302761	0.0287907	0.031805	0.0295295	0.02877	0.02877	0.02877	0.0302761	0.02877	0.0287699	0.0504416	0.0280129	0.02877	0.02877	0.030276	0.022081	0.02877	0.0333254	0.0295295	0.0310395	0.0310242	0.02877	0.031805	0.02877
KX722516.1/T._equ/Brazil-RJ/RJ9_{C}	0.0287848	0.0280266	0.0287848	0.0272708	0.0272708	0.029546	0.0318237	0.0287848	0.0242923	0.0287848	0.0287701	0.0363038	0.0287848	0.0280266	0.0287848	0.0272903	0.0287701	0.0272708	0.0272708	0.0280266	0.0272708	0.0287701	0.0272708	0.0280266	0.0272708	0.0287702	0.0272903	0.0302917	0.0280266	0.0272708	0.0272708	0.0272708	0.0287702	0.0272708	0.0272707	0.0488459	0.0265174	0.0272708	0.0272708	0.0287701	0.0206111	0.0272708	0.0318053	0.0280266	0.0295299	0.0295153	0.0272708	0.0302917	0.0272708
KX722512.1/T._equ/Brazil-RJ/RJ5_{C}	0.0303089	0.0295457	0.0303089	0.028785	0.028785	0.0310751	0.0333654	0.0303089	0.0257919	0.0303089	0.0302917	0.0378504	0.0303089	0.0295457	0.0303089	0.0288056	0.0302917	0.028785	0.028785	0.0295457	0.028785	0.0302917	0.028785	0.0295457	0.028785	0.0302918	0.0288056	0.0318232	0.0295457	0.028785	0.028785	0.028785	0.0302918	0.028785	0.0287848	0.0504634	0.0280266	0.028785	0.028785	0.0302917	0.0220938	0.028785	0.0333444	0.0295457	0.0310565	0.0310393	0.028785	0.0318232	0.028785
AB515313.1/T._equi/Sudan/Omdurman2_{D}	0.0340629	0.031762	0.0325264	0.0325266	0.0325266	0.0340634	0.0363691	0.0340629	0.0325268	0.0340629	0.0325145	0.0416992	0.0340629	0.0332935	0.0340629	0.03255	0.0325145	0.0325266	0.0325266	0.0332935	0.0325266	0.0325145	0.0325266	0.0332935	0.0325266	0.0340486	0.03255	0.0340485	0.0332935	0.0325266	0.0325266	0.0325266	0.0332803	0.0325266	0.0325264	0.0536162	0.031762	0.0325266	0.0325266	0.0325145	0.0302505	0.0325266	0.0355775	0.0332935	0.0325147	0.0340357	0.0325266	0.0340485	0.0325266
AB515308.1/T._equi/Sudan/Atbara2_{D}	0.0325794	0.0302842	0.0310467	0.0310469	0.0310469	0.03335	0.035655	0.0325794	0.0310471	0.0325794	0.0310336	0.0401832	0.0325794	0.0318119	0.0325794	0.0310692	0.0310336	0.0310469	0.0310469	0.0318119	0.0310469	0.0310336	0.0310469	0.0318119	0.0310469	0.0325639	0.0310692	0.0325638	0.0318119	0.0310469	0.0310469	0.0310469	0.0325639	0.0310469	0.0310467	0.0528785	0.0302842	0.0310469	0.0310469	0.0310336	0.0287777	0.0310469	0.0340878	0.0318119	0.0310339	0.0325499	0.0310469	0.0325638	0.0310469
AB515315.1/T._equi/Sudan/El_Obied46_{D}	0.0310564	0.0287703	0.0295298	0.02953	0.02953	0.0318239	0.0341186	0.0310564	0.0295302	0.0310564	0.0295156	0.0386167	0.0310564	0.0302919	0.0310564	0.0295512	0.0295156	0.02953	0.02953	0.0302919	0.02953	0.0295156	0.02953	0.0302919	0.02953	0.0310398	0.0295512	0.0310397	0.0302919	0.02953	0.02953	0.02953	0.0310398	0.02953	0.0295298	0.0512542	0.0287703	0.02953	0.02953	0.0295156	0.0272709	0.02953	0.0325564	0.0302919	0.0295158	0.0310246	0.02953	0.0310397	0.02953
AB515307.1/T._equi/Sudan/Atbara1_{D}	0.0310564	0.0287703	0.0295298	0.02953	0.02953	0.0318239	0.0341186	0.0310564	0.0295302	0.0310564	0.0295156	0.0386167	0.0310564	0.0302919	0.0310564	0.0295512	0.0295156	0.02953	0.02953	0.0302919	0.02953	0.0295156	0.02953	0.0302919	0.02953	0.0310398	0.0295512	0.0310397	0.0302919	0.02953	0.02953	0.02953	0.0310398	0.02953	0.0295298	0.0512542	0.0287703	0.02953	0.02953	0.0295156	0.0272709	0.02953	0.0325564	0.0302919	0.0295158	0.0310246	0.02953	0.0310397	0.02953
MG569896.1/T._equ/Turkey/SEL30_{D}	0.0310564	0.0287703	0.0295298	0.02953	0.02953	0.0318239	0.0341186	0.0310564	0.0295302	0.0310564	0.0295156	0.0386167	0.0310564	0.0302919	0.0310564	0.0295512	0.0295156	0.02953	0.02953	0.0302919	0.02953	0.0295156	0.02953	0.0302919	0.02953	0.0310398	0.0295512	0.0310397	0.0302919	0.02953	0.02953	0.02953	0.0310398	0.02953	0.0295298	0.0512542	0.0287703	0.02953	0.02953	0.0295156	0.0272709	0.02953	0.0325564	0.0302919	0.0295158	0.0310246	0.02953	0.0310397	0.02953
MG569897.1/T._equ/Turkey/SEL28_{D}	0.0302918	0.0280132	0.0287702	0.0287703	0.0287703	0.0310567	0.033345	0.0302918	0.0287705	0.0302918	0.0287572	0.0378408	0.0302918	0.0295298	0.0302918	0.028791	0.0287572	0.0287703	0.0287703	0.0295298	0.0287703	0.0287572	0.0287703	0.0295298	0.0287703	0.0302764	0.028791	0.0302763	0.0295298	0.0287703	0.0287703	0.0287703	0.0302764	0.0287703	0.0287702	0.0504425	0.0280132	0.0287703	0.0287703	0.0287572	0.0265175	0.0287703	0.0317893	0.0295298	0.0287574	0.0302625	0.0287703	0.0302763	0.0287703
MG569895.1/T._equ/Turkey/SEL64_{D}	0.0302918	0.0280132	0.0287702	0.0287703	0.0287703	0.0310567	0.033345	0.0302918	0.0287705	0.0302918	0.0287572	0.0378408	0.0302918	0.0295298	0.0302918	0.028791	0.0287572	0.0287703	0.0287703	0.0295298	0.0287703	0.0287572	0.0287703	0.0295298	0.0287703	0.0302764	0.028791	0.0302763	0.0295298	0.0287703	0.0287703	0.0287703	0.0302764	0.0287703	0.0287702	0.0504425	0.0280132	0.0287703	0.0287703	0.0287572	0.0265175	0.0287703	0.0317893	0.0295298	0.0287574	0.0302625	0.0287703	0.0302763	0.0287703
AB515314.1/T._equi/Sudan/_Kosti5_{D}	0.0325737	0.0302764	0.0310396	0.0310398	0.0310398	0.0318059	0.0340985	0.0325737	0.0310401	0.0325737	0.0310247	0.0401643	0.0325737	0.0318055	0.0325737	0.0310621	0.0310247	0.0310398	0.0310398	0.0318055	0.0310398	0.0310247	0.0310398	0.0318055	0.0310398	0.0325564	0.0310621	0.0325563	0.0318055	0.0310398	0.0310398	0.0310398	0.0310248	0.0310398	0.0310396	0.0512333	0.0302764	0.0310398	0.0310398	0.0310247	0.0287703	0.0310398	0.0340798	0.0318055	0.031025	0.0325405	0.0310398	0.0325563	0.0310398
MG569894.1/T._equ/Turkey/SEL96_{D}	0.0318054	0.0295156	0.0302763	0.0302765	0.0302765	0.0325742	0.0348732	0.0318054	0.0302767	0.0318054	0.0302627	0.0393846	0.0318054	0.0310397	0.0318054	0.0302983	0.0302627	0.0302765	0.0302765	0.0310397	0.0302765	0.0302627	0.0302765	0.0310397	0.0302765	0.0317893	0.0302983	0.0317893	0.0310397	0.0302765	0.0302765	0.0302765	0.0317893	0.0302765	0.0302763	0.0520462	0.0295156	0.0302765	0.0302765	0.0302627	0.0280132	0.0302765	0.033309	0.0310397	0.0302629	0.0317748	0.0302765	0.0317893	0.0302765
AB515309.1/T._equi/Sudan/_Atbara5_{D}	0.0310564	0.0287703	0.0295298	0.02953	0.02953	0.0318239	0.0341186	0.0310564	0.0295302	0.0310564	0.0295156	0.0386167	0.0310564	0.0302919	0.0310564	0.0295512	0.0295156	0.02953	0.02953	0.0302919	0.02953	0.0295156	0.02953	0.0302919	0.02953	0.0310398	0.0295512	0.0310397	0.0302919	0.02953	0.02953	0.02953	0.0310398	0.02953	0.0295298	0.0512542	0.0287703	0.02953	0.02953	0.0295156	0.0272709	0.02953	0.0325564	0.0302919	0.0295158	0.0310246	0.02953	0.0310397	0.02953
KX227628.1/T._equ/Israel/G6_{D}	0.0310619	0.0287779	0.0295367	0.0295369	0.0295369	0.0318288	0.0341232	0.0310619	0.0295371	0.0310619	0.0295243	0.0386355	0.0310619	0.0302982	0.0310619	0.0295581	0.0295243	0.0295369	0.0295369	0.0302982	0.0295369	0.0295243	0.0295369	0.0302982	0.0295369	0.0310471	0.0295581	0.031047	0.0302982	0.0295369	0.0295369	0.0295369	0.0310471	0.0295369	0.0295367	0.0512712	0.0287779	0.0295369	0.0295369	0.0295243	0.0272781	0.0295369	0.0325642	0.0302982	0.0295245	0.0310338	0.0295369	0.031047	0.0295369
KX227627.1/T._equ/Israel/F14C_{D}	0.0402045	0.0378618	0.0386401	0.0386403	0.0386403	0.0394216	0.0417621	0.0402045	0.0386407	0.0402045	0.0386272	0.0479723	0.0402045	0.0394211	0.0402045	0.0386684	0.0386272	0.0386403	0.0386403	0.0394211	0.0386403	0.0386272	0.0386403	0.0394211	0.0386403	0.0401893	0.0386684	0.0401891	0.0394211	0.0386403	0.0386403	0.0386403	0.0386274	0.0386403	0.0386401	0.0544139	0.0378618	0.0386403	0.0386403	0.0386272	0.0363237	0.0386403	0.0417453	0.0394211	0.0386276	0.0401753	0.0386403	0.0401891	0.0386403
KX227624.1/T._equ/Israel/177S_{D}	0.0302918	0.0280132	0.0287702	0.0287703	0.0287703	0.0310567	0.033345	0.0302918	0.0287705	0.0302918	0.0287572	0.0378408	0.0302918	0.0295298	0.0302918	0.028791	0.0287572	0.0287703	0.0287703	0.0295298	0.0287703	0.0287572	0.0287703	0.0295298	0.0287703	0.0302764	0.028791	0.0302763	0.0295298	0.0287703	0.0287703	0.0287703	0.0302764	0.0287703	0.0287702	0.0504425	0.0280132	0.0287703	0.0287703	0.0287572	0.0265175	0.0287703	0.0317893	0.0295298	0.0287574	0.0302625	0.0287703	0.0302763	0.0287703
KX227639.1/T._equ/Israel/347C_{D}	0.0310393	0.0287571	0.0295153	0.0295155	0.0295155	0.0318056	0.0340982	0.0310393	0.0295157	0.0310393	0.0295029	0.0386072	0.0310393	0.0302762	0.0310393	0.0295366	0.0295029	0.0295155	0.0295155	0.0302762	0.0295155	0.0295029	0.0295155	0.0302762	0.0295155	0.0310246	0.0295366	0.0310245	0.0302762	0.0295155	0.0295155	0.0295155	0.0310246	0.0295155	0.0295153	0.0512326	0.0287571	0.0295155	0.0295155	0.0295029	0.0272584	0.0295155	0.0325404	0.0302762	0.0295031	0.0310112	0.0295155	0.0310245	0.0295155
KF597074.1_Theileria_sp._Kenya_waterbuck_26-1_{D}	0.0295459	0.0272709	0.0280267	0.0280269	0.0280269	0.0303096	0.0325936	0.0295459	0.0265455	0.0295459	0.0280132	0.0370761	0.0295459	0.0287851	0.0295459	0.028047	0.0280132	0.0280269	0.0280269	0.0287851	0.0280269	0.0280132	0.0280269	0.0287851	0.0280269	0.02953	0.028047	0.0295299	0.0287851	0.0280269	0.0280269	0.0280269	0.02953	0.0280269	0.0280267	0.049654	0.0272709	0.0280269	0.0280269	0.0280132	0.0227937	0.0280269	0.0310398	0.0287851	0.0280134	0.0295155	0.0280269	0.0295299	0.0280269
KX227634.1/T._equ/Israel/T1N_{D}	0.034835	0.0325265	0.0332934	0.0332936	0.0332936	0.0356102	0.0379286	0.034835	0.0332939	0.034835	0.0332802	0.0424827	0.034835	0.034063	0.034835	0.0333176	0.0332802	0.0332936	0.0332936	0.034063	0.0332936	0.0332802	0.0332936	0.034063	0.0332936	0.0348194	0.0333176	0.0348193	0.034063	0.0332936	0.0332936	0.0332936	0.0348194	0.0332936	0.0332934	0.0544331	0.0325265	0.0332936	0.0332936	0.0332802	0.0310113	0.0332936	0.0363521	0.034063	0.0332805	0.0348052	0.0332936	0.0348193	0.0332936
MG569898.1/T._equ/Turkey/SEL21_{D}	0.0302918	0.0280132	0.0287702	0.0287703	0.0287703	0.0310567	0.033345	0.0302918	0.0287705	0.0302918	0.0287572	0.0378408	0.0302918	0.0295298	0.0302918	0.028791	0.0287572	0.0287703	0.0287703	0.0295298	0.0287703	0.0287572	0.0287703	0.0295298	0.0287703	0.0302764	0.028791	0.0302763	0.0295298	0.0287703	0.0287703	0.0287703	0.0302764	0.0287703	0.0287702	0.0504425	0.0280132	0.0287703	0.0287703	0.0287572	0.0265175	0.0287703	0.0317893	0.0295298	0.0287574	0.0302625	0.0287703	0.0302763	0.0287703
MG569900.1/T._equ/Turkey/SEL12_{D}	0.0302918	0.0280132	0.0287702	0.0287703	0.0287703	0.0310567	0.033345	0.0302918	0.0287705	0.0302918	0.0287572	0.0378408	0.0302918	0.0295298	0.0302918	0.028791	0.0287572	0.0287703	0.0287703	0.0295298	0.0287703	0.0287572	0.0287703	0.0295298	0.0287703	0.0302764	0.028791	0.0302763	0.0295298	0.0287703	0.0287703	0.0287703	0.0302764	0.0287703	0.0287702	0.0504425	0.0280132	0.0287703	0.0287703	0.0287572	0.0265175	0.0287703	0.0317893	0.0295298	0.0287574	0.0302625	0.0287703	0.0302763	0.0287703
MG569901.1/T._equ/Turkey/SEL108_{D}	0.0310562	0.0287702	0.0295296	0.0295298	0.0295298	0.0318237	0.0341183	0.0310562	0.02953	0.0310562	0.0295155	0.0386165	0.0310562	0.0302918	0.0310562	0.029551	0.0295155	0.0295298	0.0295298	0.0302918	0.0295298	0.0295155	0.0295298	0.0302918	0.0295298	0.0310396	0.029551	0.0310395	0.0302918	0.0295298	0.0295298	0.0295298	0.0310396	0.0295298	0.0295296	0.0512537	0.0287702	0.0295298	0.0295298	0.0295155	0.0272708	0.0295298	0.0325562	0.0302918	0.0295157	0.0310245	0.0295298	0.0310395	0.0295298
EU642509.1/T._equi/South_Africa/B_RBEQ105_{D}	0.0340976	0.0317891	0.032556	0.0325562	0.0325562	0.0348728	0.0371889	0.0340976	0.0325565	0.0340976	0.0325404	0.0417186	0.0340976	0.0333256	0.0340976	0.0325797	0.0325404	0.0325562	0.0325562	0.0333256	0.0325562	0.0325404	0.0325562	0.0333256	0.0325562	0.0340796	0.0325797	0.0325404	0.0333256	0.0325562	0.0325562	0.0325562	0.0340796	0.0325562	0.032556	0.0544763	0.0317891	0.0325562	0.0325562	0.0325404	0.0302762	0.0325562	0.0356099	0.0333256	0.0325407	0.0332935	0.0325562	0.0325404	0.0325562
AB515312.1/T._equi/Sudan/Khartoum_North15_{D}	0.0318235	0.02953	0.0302919	0.0302921	0.0302921	0.0310569	0.0333453	0.0318235	0.0302924	0.0318235	0.0302765	0.0393952	0.0318235	0.0310566	0.0318235	0.0303139	0.0302765	0.0302921	0.0302921	0.0310566	0.0302921	0.0302765	0.0302921	0.0310566	0.0302921	0.0318057	0.0303139	0.0318056	0.0310566	0.0302921	0.0302921	0.0302921	0.0302766	0.0302921	0.0302919	0.0504429	0.02953	0.0302921	0.0302921	0.0302765	0.0280269	0.0302921	0.0333261	0.0310566	0.0302767	0.0317893	0.0302921	0.0318056	0.0302921
MG569899.1/T._equ/Turkey/SEL19_{D}	0.0302918	0.0280132	0.0287702	0.0287703	0.0287703	0.0310567	0.033345	0.0302918	0.0287705	0.0302918	0.0287572	0.0378408	0.0302918	0.0295298	0.0302918	0.028791	0.0287572	0.0287703	0.0287703	0.0295298	0.0287703	0.0287572	0.0287703	0.0295298	0.0287703	0.0302764	0.028791	0.0302763	0.0295298	0.0287703	0.0287703	0.0287703	0.0302764	0.0287703	0.0287702	0.0504425	0.0280132	0.0287703	0.0287703	0.0287572	0.0265175	0.0287703	0.0317893	0.0295298	0.0287574	0.0302625	0.0287703	0.0302763	0.0287703
KM046919.1/T._equi/Switzerland/_Swiss-2_{E}	0.0381459	0.0357798	0.0365658	0.0365661	0.0365661	0.0389409	0.0413002	0.0381459	0.0372921	0.0381459	0.0365349	0.0457891	0.0381459	0.0373547	0.0381459	0.0365927	0.0365349	0.0365661	0.0365661	0.0373547	0.0365661	0.0365349	0.0365661	0.0373547	0.0365661	0.0381126	0.0365927	0.0381124	0.0373547	0.0365661	0.0365661	0.0365661	0.0381126	0.0365661	0.0365658	0.0595555	0.0357798	0.0365661	0.0365661	0.0365349	0.0419582	0.0365661	0.0396661	0.0373547	0.0365354	0.0372916	0.0365661	0.0381124	0.0365661
KM046918.1/T._equi/Switzerland/Swiss-1_{E}	0.0373544	0.0349961	0.0357795	0.0357798	0.0357798	0.0381466	0.0404992	0.0373544	0.0365058	0.0373544	0.0357499	0.0449857	0.0373544	0.0365658	0.0373544	0.0358058	0.0357499	0.0357798	0.0357798	0.0365658	0.0357798	0.0357499	0.0357798	0.0365658	0.0357798	0.0373223	0.0358058	0.0373222	0.0365658	0.0357798	0.0357798	0.0357798	0.0373223	0.0357798	0.0357795	0.0587144	0.0349961	0.0357798	0.0357798	0.0357499	0.0411601	0.0357798	0.0388719	0.0365658	0.0357503	0.0365053	0.0357798	0.0373222	0.0357798
KM046920.1/T._equi/Switzerland/Swiss-3_{E}	0.0412984	0.0389047	0.0396998	0.0397002	0.0397002	0.0421028	0.0444867	0.0412984	0.0404286	0.0412984	0.0396655	0.0489968	0.0412984	0.040498	0.0412984	0.0397293	0.0396655	0.0397002	0.0397002	0.040498	0.0397002	0.0396655	0.0397002	0.040498	0.0397002	0.0412617	0.0397293	0.0412615	0.040498	0.0397002	0.0397002	0.0397002	0.0412617	0.0397002	0.0396998	0.0629041	0.0389047	0.0397002	0.0397002	0.0396655	0.0443324	0.0397002	0.0428303	0.040498	0.0396661	0.040428	0.0397002	0.0412615	0.0397002
KM046922.1/T._equi/Hungary/_Swiss-5_{E}	0.0555164	0.0530287	0.053855	0.0538555	0.0538555	0.056353	0.0588324	0.0555164	0.0546151	0.0555164	0.0538207	0.0635331	0.0555164	0.0546846	0.0555164	0.0538956	0.0538207	0.0538555	0.0538555	0.0546846	0.0538555	0.0538207	0.0538555	0.0546846	0.0538555	0.0554796	0.0538956	0.0554793	0.0546846	0.0538555	0.0538555	0.0538555	0.0554796	0.0538555	0.053855	0.0780078	0.0530287	0.0538555	0.0538555	0.0538207	0.059515	0.0538555	0.0571113	0.0546846	0.0538215	0.0546143	0.0538555	0.0554793	0.0538555
KM046921.1/T._equi/Switzerland/Swiss-4_{E}	0.0381119	0.0357497	0.0365344	0.0365347	0.0365347	0.0389055	0.0412625	0.0381119	0.037263	0.0381119	0.0365053	0.0457621	0.0381119	0.037322	0.0381119	0.0365613	0.0365053	0.0365347	0.0365347	0.0357497	0.0365347	0.0365053	0.0365347	0.037322	0.0365347	0.0380804	0.0365613	0.0380802	0.037322	0.0365347	0.0365347	0.0365347	0.0380804	0.0365347	0.0365344	0.0595181	0.0357497	0.0365347	0.0365347	0.0365053	0.0419267	0.0365347	0.0396331	0.037322	0.0365058	0.0372626	0.0365347	0.0380802	0.0365347
DQ287951.1/T._equi/Spain/Spain_3_{E}	0.041226	0.0388402	0.0396327	0.0396331	0.0396331	0.0420276	0.0444071	0.041226	0.040366	0.041226	0.039602	0.0489384	0.041226	0.0404282	0.041226	0.039662	0.039602	0.0396331	0.0396331	0.0404282	0.0396331	0.039602	0.0396331	0.0404282	0.0396331	0.0411929	0.039662	0.0411927	0.0404282	0.0396331	0.0396331	0.0396331	0.0411929	0.0396331	0.0396327	0.0628251	0.0388402	0.0396331	0.0396331	0.039602	0.0450724	0.0396331	0.0427598	0.0404282	0.0396026	0.0403655	0.0396331	0.0411927	0.0396331
AY534882.1/T._equi/Spain/ET1_{E}	0.0365661	0.0342155	0.0349964	0.0349967	0.0349967	0.0373558	0.0397018	0.0365661	0.0357226	0.0365661	0.034968	0.0433877	0.0365661	0.0357801	0.0365661	0.0350221	0.034968	0.0349967	0.0349967	0.0357801	0.0349967	0.034968	0.0349967	0.0357801	0.0349967	0.0365354	0.0350221	0.0365352	0.0357801	0.0349967	0.0349967	0.0349967	0.0365354	0.0349967	0.0349964	0.0578776	0.0342155	0.0349967	0.0349967	0.034968	0.0403653	0.0349967	0.038081	0.0357801	0.0349685	0.0357222	0.0349967	0.0365352	0.0349967
HM229407.1/T._equi/South_Korea/KNU_GG-7_{E}	0.0349964	0.0326612	0.033437	0.0334372	0.0334372	0.0357807	0.0381137	0.0349964	0.0341632	0.0349964	0.0334112	0.0425923	0.0349964	0.0342155	0.0349964	0.0334614	0.0334112	0.0334372	0.0334372	0.0342155	0.0334372	0.0334112	0.0334372	0.0342155	0.0334372	0.0349682	0.0334614	0.034968	0.0342155	0.0334372	0.0334372	0.0334372	0.0349682	0.0334372	0.033437	0.0562103	0.0326612	0.0334372	0.0334372	0.0334112	0.0387826	0.0334372	0.0365061	0.0342155	0.0334115	0.0341628	0.0334372	0.034968	0.0334372
KF559357.1/T._equi/China/Zha_{E}	0.0349964	0.0326612	0.033437	0.0334372	0.0334372	0.0357807	0.0381137	0.0349964	0.0341632	0.0349964	0.0334112	0.0425923	0.0349964	0.0342155	0.0349964	0.0334614	0.0334112	0.0334372	0.0334372	0.0342155	0.0334372	0.0334112	0.0334372	0.0342155	0.0334372	0.0349682	0.0334614	0.034968	0.0342155	0.0334372	0.0334372	0.0334372	0.0349682	0.0334372	0.033437	0.0562103	0.0326612	0.0334372	0.0334372	0.0334112	0.0387826	0.0334372	0.0365061	0.0342155	0.0334115	0.0341628	0.0334372	0.034968	0.0334372
HM229408.1/T._equi/South_Korea/KNU_GG-14_{E}	0.0349964	0.0326612	0.033437	0.0334372	0.0334372	0.0357807	0.0381137	0.0349964	0.0341632	0.0349964	0.0334112	0.0425923	0.0349964	0.0342155	0.0349964	0.0334614	0.0334112	0.0334372	0.0334372	0.0342155	0.0334372	0.0334112	0.0334372	0.0342155	0.0334372	0.0349682	0.0334614	0.034968	0.0342155	0.0334372	0.0334372	0.0334372	0.0349682	0.0334372	0.033437	0.0562103	0.0326612	0.0334372	0.0334372	0.0334112	0.0387826	0.0334372	0.0365061	0.0342155	0.0334115	0.0341628	0.0334372	0.034968	0.0334372
[truncated: 86 more columns]
