# Supplementary material for: Twenty Years of Equine Piroplasmosis Research: Global Distribution, Molecular Diagnosis, and Phylogeny
Source: Pathogens. 2020 Nov 8;9(11):926. doi: 10.3390/pathogens9110926 (PMC7695325; doi:10.3390/pathogens9110926)
Supplement: Supplementary file 1 [file pathogens-09-00926-s001.zip › pathogens-941151-supplementary/S4.xls]

## Sheet: MatrixOutput
Table S4. Estimates of evolutionary divergence between T. equi ema-1 gene sequences. Each sequence is labled with its GenBank accession number, and its assigned genotype appears in curley brackets. The number of base substitutions per site from between sequences are shown. Standard error estimate(s) are shown above the diagonal. Analyses were conducted using the Kimura 2-parameter model. The rate…
MG906644.1/EMA-1/Brazil-MG/TeMT1541_Pantanal_{A}		0	0	0	0	0	0	0	0	0	0	0	0	0	0	0	0	0	0	0	0	0	0	0	0	0	0	0	0	0	0.00176321	0.00183544	0.00183544	0.00255897	0.00255897	0.00173961	0.00177687	0.00177687	0.00182491	0.00182491	0.00182491	0.0032115	0.00261497	0.00261497	0.00264985	0.00264985	0.00264985	0.00264985	0.00315091
MG906646.1/EMA-1/Brazil-MG/TeMT1699_Amazon_{A}	0		0	0	0	0	0	0	0	0	0	0	0	0	0	0	0	0	0	0	0	0	0	0	0	0	0	0	0	0	0.00176321	0.00183544	0.00183544	0.00255897	0.00255897	0.00173961	0.00177687	0.00177687	0.00182491	0.00182491	0.00182491	0.0032115	0.00261497	0.00261497	0.00264985	0.00264985	0.00264985	0.00264985	0.00315091
MG906642.1/EMA-1/Brazil-MG/TeMT1449_Cerrado_{A}	0	0		0	0	0	0	0	0	0	0	0	0	0	0	0	0	0	0	0	0	0	0	0	0	0	0	0	0	0	0.00176321	0.00183544	0.00183544	0.00255897	0.00255897	0.00173961	0.00177687	0.00177687	0.00182491	0.00182491	0.00182491	0.0032115	0.00261497	0.00261497	0.00264985	0.00264985	0.00264985	0.00264985	0.00315091
MG906640.1/EMA-1/Brazil-MG/TeMT1319_Pantanal_{A}	0	0	0		0	0	0	0	0	0	0	0	0	0	0	0	0	0	0	0	0	0	0	0	0	0	0	0	0	0	0.00176321	0.00183544	0.00183544	0.00255897	0.00255897	0.00173961	0.00177687	0.00177687	0.00182491	0.00182491	0.00182491	0.0032115	0.00261497	0.00261497	0.00264985	0.00264985	0.00264985	0.00264985	0.00315091
MG906639.1/EMA-1/Brazil-MG/TeMT1203_Pantanal_{A}	0	0	0	0		0	0	0	0	0	0	0	0	0	0	0	0	0	0	0	0	0	0	0	0	0	0	0	0	0	0.00176321	0.00183544	0.00183544	0.00255897	0.00255897	0.00173961	0.00177687	0.00177687	0.00182491	0.00182491	0.00182491	0.0032115	0.00261497	0.00261497	0.00264985	0.00264985	0.00264985	0.00264985	0.00315091
MG906638.1/EMA-1/Brazil-MG/TeMT1081_Pantanal_{A}	0	0	0	0	0		0	0	0	0	0	0	0	0	0	0	0	0	0	0	0	0	0	0	0	0	0	0	0	0	0.00176321	0.00183544	0.00183544	0.00255897	0.00255897	0.00173961	0.00177687	0.00177687	0.00182491	0.00182491	0.00182491	0.0032115	0.00261497	0.00261497	0.00264985	0.00264985	0.00264985	0.00264985	0.00315091
MG906637.1/EMA-1/Brazil-MG/TeMT1037_Pantanal_{A}	0	0	0	0	0	0		0	0	0	0	0	0	0	0	0	0	0	0	0	0	0	0	0	0	0	0	0	0	0	0.00176321	0.00183544	0.00183544	0.00255897	0.00255897	0.00173961	0.00177687	0.00177687	0.00182491	0.00182491	0.00182491	0.0032115	0.00261497	0.00261497	0.00264985	0.00264985	0.00264985	0.00264985	0.00315091
MG906634.1/EMA-1/Brazil-MG/TeMT900_Amazon_{A}	0	0	0	0	0	0	0		0	0	0	0	0	0	0	0	0	0	0	0	0	0	0	0	0	0	0	0	0	0	0.00176321	0.00183544	0.00183544	0.00255897	0.00255897	0.00173961	0.00177687	0.00177687	0.00182491	0.00182491	0.00182491	0.0032115	0.00261497	0.00261497	0.00264985	0.00264985	0.00264985	0.00264985	0.00315091
MG906632.1/EMA-1/Brazil-MG/TeMT897_Amazon_{A}	0	0	0	0	0	0	0	0		0	0	0	0	0	0	0	0	0	0	0	0	0	0	0	0	0	0	0	0	0	0.00176321	0.00183544	0.00183544	0.00255897	0.00255897	0.00173961	0.00177687	0.00177687	0.00182491	0.00182491	0.00182491	0.0032115	0.00261497	0.00261497	0.00264985	0.00264985	0.00264985	0.00264985	0.00315091
MG906631.1/EMA-1/Brazil-MG/TeMT892_Amazon_{A}	0	0	0	0	0	0	0	0	0		0	0	0	0	0	0	0	0	0	0	0	0	0	0	0	0	0	0	0	0	0.00176321	0.00183544	0.00183544	0.00255897	0.00255897	0.00173961	0.00177687	0.00177687	0.00182491	0.00182491	0.00182491	0.0032115	0.00261497	0.00261497	0.00264985	0.00264985	0.00264985	0.00264985	0.00315091
MG906626./EMA-1/Brazil-MG/TeMT887_Amazon_{A}	0	0	0	0	0	0	0	0	0	0		0	0	0	0	0	0	0	0	0	0	0	0	0	0	0	0	0	0	0	0.00176321	0.00183544	0.00183544	0.00255897	0.00255897	0.00173961	0.00177687	0.00177687	0.00182491	0.00182491	0.00182491	0.0032115	0.00261497	0.00261497	0.00264985	0.00264985	0.00264985	0.00264985	0.00315091
MG906625.1/EMA-1/Brazil-MG/TeMT886_Amazon_{A}	0	0	0	0	0	0	0	0	0	0	0		0	0	0	0	0	0	0	0	0	0	0	0	0	0	0	0	0	0	0.00176321	0.00183544	0.00183544	0.00255897	0.00255897	0.00173961	0.00177687	0.00177687	0.00182491	0.00182491	0.00182491	0.0032115	0.00261497	0.00261497	0.00264985	0.00264985	0.00264985	0.00264985	0.00315091
MG906624.1/EMA-1/Brazil-MG/TeMT885_Amazon_{A}	0	0	0	0	0	0	0	0	0	0	0	0		0	0	0	0	0	0	0	0	0	0	0	0	0	0	0	0	0	0.00176321	0.00183544	0.00183544	0.00255897	0.00255897	0.00173961	0.00177687	0.00177687	0.00182491	0.00182491	0.00182491	0.0032115	0.00261497	0.00261497	0.00264985	0.00264985	0.00264985	0.00264985	0.00315091
MG906620.1/EMA-1/Brazil-MG/TeMT881_Cerrado_{A}	0	0	0	0	0	0	0	0	0	0	0	0	0		0	0	0	0	0	0	0	0	0	0	0	0	0	0	0	0	0.00176321	0.00183544	0.00183544	0.00255897	0.00255897	0.00173961	0.00177687	0.00177687	0.00182491	0.00182491	0.00182491	0.0032115	0.00261497	0.00261497	0.00264985	0.00264985	0.00264985	0.00264985	0.00315091
MG906613.1/EMA-1/Brazil-MG/TeMT502_Cerrado_{A}	0	0	0	0	0	0	0	0	0	0	0	0	0	0		0	0	0	0	0	0	0	0	0	0	0	0	0	0	0	0.00176321	0.00183544	0.00183544	0.00255897	0.00255897	0.00173961	0.00177687	0.00177687	0.00182491	0.00182491	0.00182491	0.0032115	0.00261497	0.00261497	0.00264985	0.00264985	0.00264985	0.00264985	0.00315091
MG906611.1/EMA-1/Brazil-MG/TeMT398_Amazon_{A}	0	0	0	0	0	0	0	0	0	0	0	0	0	0	0		0	0	0	0	0	0	0	0	0	0	0	0	0	0	0.00176321	0.00183544	0.00183544	0.00255897	0.00255897	0.00173961	0.00177687	0.00177687	0.00182491	0.00182491	0.00182491	0.0032115	0.00261497	0.00261497	0.00264985	0.00264985	0.00264985	0.00264985	0.00315091
MG906605.1/EMA-1/Brazil-MG/TeMT228_Amazon_{A}	0	0	0	0	0	0	0	0	0	0	0	0	0	0	0	0		0	0	0	0	0	0	0	0	0	0	0	0	0	0.00176321	0.00183544	0.00183544	0.00255897	0.00255897	0.00173961	0.00177687	0.00177687	0.00182491	0.00182491	0.00182491	0.0032115	0.00261497	0.00261497	0.00264985	0.00264985	0.00264985	0.00264985	0.00315091
MG906601.1/EMA-1/Brazil-MG/TeMT217_Amazon_{A}	0	0	0	0	0	0	0	0	0	0	0	0	0	0	0	0	0		0	0	0	0	0	0	0	0	0	0	0	0	0.00176321	0.00183544	0.00183544	0.00255897	0.00255897	0.00173961	0.00177687	0.00177687	0.00182491	0.00182491	0.00182491	0.0032115	0.00261497	0.00261497	0.00264985	0.00264985	0.00264985	0.00264985	0.00315091
MG906593.1/EMA-1/Brazil-MG/TeMT209_Amazon_{A}	0	0	0	0	0	0	0	0	0	0	0	0	0	0	0	0	0	0		0	0	0	0	0	0	0	0	0	0	0	0.00176321	0.00183544	0.00183544	0.00255897	0.00255897	0.00173961	0.00177687	0.00177687	0.00182491	0.00182491	0.00182491	0.0032115	0.00261497	0.00261497	0.00264985	0.00264985	0.00264985	0.00264985	0.00315091
MG906592.1/EMA-1/Brazil-MG/TeMT192_Amazon_{A}	0	0	0	0	0	0	0	0	0	0	0	0	0	0	0	0	0	0	0		0	0	0	0	0	0	0	0	0	0	0.00176321	0.00183544	0.00183544	0.00255897	0.00255897	0.00173961	0.00177687	0.00177687	0.00182491	0.00182491	0.00182491	0.0032115	0.00261497	0.00261497	0.00264985	0.00264985	0.00264985	0.00264985	0.00315091
LC230156.1/EMA-1/Thailand/FVM-CMU-Sophia_{A}	0	0	0	0	0	0	0	0	0	0	0	0	0	0	0	0	0	0	0	0		0	0	0	0	0	0	0	0	0	0.00176321	0.00183544	0.00183544	0.00255897	0.00255897	0.00173961	0.00177687	0.00177687	0.00182491	0.00182491	0.00182491	0.0032115	0.00261497	0.00261497	0.00264985	0.00264985	0.00264985	0.00264985	0.00315091
KX533892.1/EMA-1/Israel/T1N_{A}	0	0	0	0	0	0	0	0	0	0	0	0	0	0	0	0	0	0	0	0	0		0	0	0	0	0	0	0	0	0.00176321	0.00183544	0.00183544	0.00255897	0.00255897	0.00173961	0.00177687	0.00177687	0.00182491	0.00182491	0.00182491	0.0032115	0.00261497	0.00261497	0.00264985	0.00264985	0.00264985	0.00264985	0.00315091
KX533887.1/EMA-1/Israel-PA/PA20_{A}	0	0	0	0	0	0	0	0	0	0	0	0	0	0	0	0	0	0	0	0	0	0		0	0	0	0	0	0	0	0.00176321	0.00183544	0.00183544	0.00255897	0.00255897	0.00173961	0.00177687	0.00177687	0.00182491	0.00182491	0.00182491	0.0032115	0.00261497	0.00261497	0.00264985	0.00264985	0.00264985	0.00264985	0.00315091
KX533886.1/EMA-1/Israel/O5S_{A}	0	0	0	0	0	0	0	0	0	0	0	0	0	0	0	0	0	0	0	0	0	0	0		0	0	0	0	0	0	0.00176321	0.00183544	0.00183544	0.00255897	0.00255897	0.00173961	0.00177687	0.00177687	0.00182491	0.00182491	0.00182491	0.0032115	0.00261497	0.00261497	0.00264985	0.00264985	0.00264985	0.00264985	0.00315091
KX533885.1/EMA-1/Israel/O2S_{A}	0	0	0	0	0	0	0	0	0	0	0	0	0	0	0	0	0	0	0	0	0	0	0	0		0	0	0	0	0	0.00176321	0.00183544	0.00183544	0.00255897	0.00255897	0.00173961	0.00177687	0.00177687	0.00182491	0.00182491	0.00182491	0.0032115	0.00261497	0.00261497	0.00264985	0.00264985	0.00264985	0.00264985	0.00315091
KX533881.1/EMA-1/Israel/459N_{A}	0	0	0	0	0	0	0	0	0	0	0	0	0	0	0	0	0	0	0	0	0	0	0	0	0		0	0	0	0	0.00176321	0.00183544	0.00183544	0.00255897	0.00255897	0.00173961	0.00177687	0.00177687	0.00182491	0.00182491	0.00182491	0.0032115	0.00261497	0.00261497	0.00264985	0.00264985	0.00264985	0.00264985	0.00315091
KT443900.1/EMA-1/India/CMVL_20161_{A}	0	0	0	0	0	0	0	0	0	0	0	0	0	0	0	0	0	0	0	0	0	0	0	0	0	0		0	0	0	0.00176321	0.00183544	0.00183544	0.00255897	0.00255897	0.00173961	0.00177687	0.00177687	0.00182491	0.00182491	0.00182491	0.0032115	0.00261497	0.00261497	0.00264985	0.00264985	0.00264985	0.00264985	0.00315091
KT443899.1/EMA-1/India/CMVL_6913_{A}	0	0	0	0	0	0	0	0	0	0	0	0	0	0	0	0	0	0	0	0	0	0	0	0	0	0	0		0	0	0.00176321	0.00183544	0.00183544	0.00255897	0.00255897	0.00173961	0.00177687	0.00177687	0.00182491	0.00182491	0.00182491	0.0032115	0.00261497	0.00261497	0.00264985	0.00264985	0.00264985	0.00264985	0.00315091
KT443897.1/EMA-1/India/CMVL_7615_{A}	0	0	0	0	0	0	0	0	0	0	0	0	0	0	0	0	0	0	0	0	0	0	0	0	0	0	0	0		0	0.00176321	0.00183544	0.00183544	0.00255897	0.00255897	0.00173961	0.00177687	0.00177687	0.00182491	0.00182491	0.00182491	0.0032115	0.00261497	0.00261497	0.00264985	0.00264985	0.00264985	0.00264985	0.00315091
AB015217.1/EMA-1/Japan/VRY-5_{A}	0	0	0	0	0	0	0	0	0	0	0	0	0	0	0	0	0	0	0	0	0	0	0	0	0	0	0	0	0		0.00176321	0.00183544	0.00183544	0.00255897	0.00255897	0.00173961	0.00177687	0.00177687	0.00182491	0.00182491	0.00182491	0.0032115	0.00261497	0.00261497	0.00264985	0.00264985	0.00264985	0.00264985	0.00315091
MG874687.1/EMA-1/India/Raj_16_{A}	0.00187354	0.00187354	0.00187354	0.00187354	0.00187354	0.00187354	0.00187354	0.00187354	0.00187354	0.00187354	0.00187354	0.00187354	0.00187354	0.00187354	0.00187354	0.00187354	0.00187354	0.00187354	0.00187354	0.00187354	0.00187354	0.00187354	0.00187354	0.00187354	0.00187354	0.00187354	0.00187354	0.00187354	0.00187354	0.00187354		0.0025696	0.0025696	0.00320532	0.00320532	0.00241139	0.00253613	0.00253613	0.00251124	0.00251124	0.00251124	0.00377811	0.00315132	0.00315132	0.00317866	0.00317866	0.00317866	0.00317866	0.00351573
KX533889.1/EMA-1/Jordan/20J_{A}	0.00187157	0.00187157	0.00187157	0.00187157	0.00187157	0.00187157	0.00187157	0.00187157	0.00187157	0.00187157	0.00187157	0.00187157	0.00187157	0.00187157	0.00187157	0.00187157	0.00187157	0.00187157	0.00187157	0.00187157	0.00187157	0.00187157	0.00187157	0.00187157	0.00187157	0.00187157	0.00187157	0.00187157	0.00187157	0.00187157	0.003753		0	0.00314055	0.00314055	0.00252888	0.0025776	0.0025776	0.00257439	0.00257439	0.00257439	0.00366206	0.00315238	0.00315238	0.00313788	0.00313788	0.00313788	0.00313788	0.00351808
MG906628.1/EMA-1/Brazil-MG/TeMT889_Amazon_{A}	0.00187157	0.00187157	0.00187157	0.00187157	0.00187157	0.00187157	0.00187157	0.00187157	0.00187157	0.00187157	0.00187157	0.00187157	0.00187157	0.00187157	0.00187157	0.00187157	0.00187157	0.00187157	0.00187157	0.00187157	0.00187157	0.00187157	0.00187157	0.00187157	0.00187157	0.00187157	0.00187157	0.00187157	0.00187157	0.00187157	0.003753	0		0.00314055	0.00314055	0.00252888	0.0025776	0.0025776	0.00257439	0.00257439	0.00257439	0.00366206	0.00315238	0.00315238	0.00313788	0.00313788	0.00313788	0.00313788	0.00351808
AB015215.1/EMA-1/Japan/VRY-4_{A}	0.00376293	0.00376293	0.00376293	0.00376293	0.00376293	0.00376293	0.00376293	0.00376293	0.00376293	0.00376293	0.00376293	0.00376293	0.00376293	0.00376293	0.00376293	0.00376293	0.00376293	0.00376293	0.00376293	0.00376293	0.00376293	0.00376293	0.00376293	0.00376293	0.00376293	0.00376293	0.00376293	0.00376293	0.00376293	0.00376293	0.00566836	0.00565039	0.00565039		0	0.00311957	0.00327925	0.00327925	0.00323738	0.00323738	0.00323738	0.00427265	0.00374755	0.00374755	0.00378264	0.00378264	0.00378264	0.00378264	0.00414869
MG906599.1/EMA-1/Brazil-MG/TeMT215_Amazon_{A}	0.00376293	0.00376293	0.00376293	0.00376293	0.00376293	0.00376293	0.00376293	0.00376293	0.00376293	0.00376293	0.00376293	0.00376293	0.00376293	0.00376293	0.00376293	0.00376293	0.00376293	0.00376293	0.00376293	0.00376293	0.00376293	0.00376293	0.00376293	0.00376293	0.00376293	0.00376293	0.00376293	0.00376293	0.00376293	0.00376293	0.00566836	0.00565039	0.00565039	0		0.00311957	0.00327925	0.00327925	0.00323738	0.00323738	0.00323738	0.00427265	0.00374755	0.00374755	0.00378264	0.00378264	0.00378264	0.00378264	0.00414869
MG906607.1/EMA-1/Brazil-MG/TeMT253_Pantanal_{A}	0.00187157	0.00187157	0.00187157	0.00187157	0.00187157	0.00187157	0.00187157	0.00187157	0.00187157	0.00187157	0.00187157	0.00187157	0.00187157	0.00187157	0.00187157	0.00187157	0.00187157	0.00187157	0.00187157	0.00187157	0.00187157	0.00187157	0.00187157	0.00187157	0.00187157	0.00187157	0.00187157	0.00187157	0.00187157	0.00187157	0.003753	0.003755	0.003755	0.00565039	0.00565039		0.00243079	0.00243079	0.00246402	0.00246402	0.00246402	0.00366774	0.00305791	0.00305791	0.00315009	0.00315009	0.00315009	0.00315009	0.0036766
MG906587.1/EMA-1/Brazil-MG/TeMT056_Amazon_{A}	0.00187354	0.00187354	0.00187354	0.00187354	0.00187354	0.00187354	0.00187354	0.00187354	0.00187354	0.00187354	0.00187354	0.00187354	0.00187354	0.00187354	0.00187354	0.00187354	0.00187354	0.00187354	0.00187354	0.00187354	0.00187354	0.00187354	0.00187354	0.00187354	0.00187354	0.00187354	0.00187354	0.00187354	0.00187354	0.00187354	0.00376293	0.003753	0.003753	0.00566836	0.00566836	0.003753		0	0.00259568	0.00259568	0.00259568	0.00374393	0.00322805	0.00322805	0.00320227	0.00320227	0.00320227	0.00320227	0.00358112
MG906618.1/EMA-1/Brazil-MG/TeMT813_Amazon_{A}	0.00187354	0.00187354	0.00187354	0.00187354	0.00187354	0.00187354	0.00187354	0.00187354	0.00187354	0.00187354	0.00187354	0.00187354	0.00187354	0.00187354	0.00187354	0.00187354	0.00187354	0.00187354	0.00187354	0.00187354	0.00187354	0.00187354	0.00187354	0.00187354	0.00187354	0.00187354	0.00187354	0.00187354	0.00187354	0.00187354	0.00376293	0.003753	0.003753	0.00566836	0.00566836	0.003753	0		0.00259568	0.00259568	0.00259568	0.00374393	0.00322805	0.00322805	0.00320227	0.00320227	0.00320227	0.00320227	0.00358112
MG906588.1/EMA-1/Brazil-MG/TeMT105_Cerrado_{A}	0.00187354	0.00187354	0.00187354	0.00187354	0.00187354	0.00187354	0.00187354	0.00187354	0.00187354	0.00187354	0.00187354	0.00187354	0.00187354	0.00187354	0.00187354	0.00187354	0.00187354	0.00187354	0.00187354	0.00187354	0.00187354	0.00187354	0.00187354	0.00187354	0.00187354	0.00187354	0.00187354	0.00187354	0.00187354	0.00187354	0.00376293	0.003753	0.003753	0.00566836	0.00566836	0.003753	0.00376293	0.00376293		0	0	0.00261534	0.00177082	0.00177082	0.00183433	0.00183433	0.00183433	0.00183433	0.00375596
MG906598.1/EMA-1/Brazil-MG/TeMT214_Amazon_{A}	0.00187354	0.00187354	0.00187354	0.00187354	0.00187354	0.00187354	0.00187354	0.00187354	0.00187354	0.00187354	0.00187354	0.00187354	0.00187354	0.00187354	0.00187354	0.00187354	0.00187354	0.00187354	0.00187354	0.00187354	0.00187354	0.00187354	0.00187354	0.00187354	0.00187354	0.00187354	0.00187354	0.00187354	0.00187354	0.00187354	0.00376293	0.003753	0.003753	0.00566836	0.00566836	0.003753	0.00376293	0.00376293	0		0	0.00261534	0.00177082	0.00177082	0.00183433	0.00183433	0.00183433	0.00183433	0.00375596
AB015214.1/EMA-1/Japan/CA_{A}	0.00187354	0.00187354	0.00187354	0.00187354	0.00187354	0.00187354	0.00187354	0.00187354	0.00187354	0.00187354	0.00187354	0.00187354	0.00187354	0.00187354	0.00187354	0.00187354	0.00187354	0.00187354	0.00187354	0.00187354	0.00187354	0.00187354	0.00187354	0.00187354	0.00187354	0.00187354	0.00187354	0.00187354	0.00187354	0.00187354	0.00376293	0.003753	0.003753	0.00566836	0.00566836	0.003753	0.00376293	0.00376293	0	0		0.00261534	0.00177082	0.00177082	0.00183433	0.00183433	0.00183433	0.00183433	0.00375596
MF447154.1/EMA-1/Iran_{A}	0.00564439	0.00564439	0.00564439	0.00564439	0.00564439	0.00564439	0.00564439	0.00564439	0.00564439	0.00564439	0.00564439	0.00564439	0.00564439	0.00564439	0.00564439	0.00564439	0.00564439	0.00564439	0.00564439	0.00564439	0.00564439	0.00564439	0.00564439	0.00564439	0.00564439	0.00564439	0.00564439	0.00564439	0.00564439	0.00564439	0.00754983	0.00754781	0.00754781	0.00947151	0.00947151	0.00754781	0.00754983	0.00754983	0.003755	0.003755	0.003755		0.00318206	0.00318206	0.00312183	0.00312183	0.00312183	0.00312183	0.0045454
AB015216.1/EMA-1/Japan/VRY-2_{A}	0.00376293	0.00376293	0.00376293	0.00376293	0.00376293	0.00376293	0.00376293	0.00376293	0.00376293	0.00376293	0.00376293	0.00376293	0.00376293	0.00376293	0.00376293	0.00376293	0.00376293	0.00376293	0.00376293	0.00376293	0.00376293	0.00376293	0.00376293	0.00376293	0.00376293	0.00376293	0.00376293	0.00376293	0.00376293	0.00376293	0.00566836	0.00565039	0.00565039	0.00759005	0.00759005	0.00565039	0.00566836	0.00566836	0.00187354	0.00187354	0.00187354	0.00564439		0	0.00259276	0.00259276	0.00259276	0.00259276	0.00424665
MG906600.1/EMA-1/Brazil-MG/TeMT216_Amazon_{A}	0.00376293	0.00376293	0.00376293	0.00376293	0.00376293	0.00376293	0.00376293	0.00376293	0.00376293	0.00376293	0.00376293	0.00376293	0.00376293	0.00376293	0.00376293	0.00376293	0.00376293	0.00376293	0.00376293	0.00376293	0.00376293	0.00376293	0.00376293	0.00376293	0.00376293	0.00376293	0.00376293	0.00376293	0.00376293	0.00376293	0.00566836	0.00565039	0.00565039	0.00759005	0.00759005	0.00565039	0.00566836	0.00566836	0.00187354	0.00187354	0.00187354	0.00564439	0		0.00259276	0.00259276	0.00259276	0.00259276	0.00424665
KX533883.1/EMA-1/Israel/5512N_{A}	0.00376293	0.00376293	0.00376293	0.00376293	0.00376293	0.00376293	0.00376293	0.00376293	0.00376293	0.00376293	0.00376293	0.00376293	0.00376293	0.00376293	0.00376293	0.00376293	0.00376293	0.00376293	0.00376293	0.00376293	0.00376293	0.00376293	0.00376293	0.00376293	0.00376293	0.00376293	0.00376293	0.00376293	0.00376293	0.00376293	0.00566836	0.00565039	0.00565039	0.00759005	0.00759005	0.00565039	0.00566836	0.00566836	0.00187354	0.00187354	0.00187354	0.00564439	0.00376293	0.00376293		0	0	0	0.00321432
MG906612.1/EMA-1/Brazil-MG/TeMT430_Cerrado_{A}	0.00376293	0.00376293	0.00376293	0.00376293	0.00376293	0.00376293	0.00376293	0.00376293	0.00376293	0.00376293	0.00376293	0.00376293	0.00376293	0.00376293	0.00376293	0.00376293	0.00376293	0.00376293	0.00376293	0.00376293	0.00376293	0.00376293	0.00376293	0.00376293	0.00376293	0.00376293	0.00376293	0.00376293	0.00376293	0.00376293	0.00566836	0.00565039	0.00565039	0.00759005	0.00759005	0.00565039	0.00566836	0.00566836	0.00187354	0.00187354	0.00187354	0.00564439	0.00376293	0.00376293	0		0	0	0.00321432
MG906622.1/EMA-1/Brazil-MG/TeMT883_Cerrado_{A}	0.00376293	0.00376293	0.00376293	0.00376293	0.00376293	0.00376293	0.00376293	0.00376293	0.00376293	0.00376293	0.00376293	0.00376293	0.00376293	0.00376293	0.00376293	0.00376293	0.00376293	0.00376293	0.00376293	0.00376293	0.00376293	0.00376293	0.00376293	0.00376293	0.00376293	0.00376293	0.00376293	0.00376293	0.00376293	0.00376293	0.00566836	0.00565039	0.00565039	0.00759005	0.00759005	0.00565039	0.00566836	0.00566836	0.00187354	0.00187354	0.00187354	0.00564439	0.00376293	0.00376293	0	0		0	0.00321432
MG906645.1/EMA-1/Brazil-MG/TeMT1603_Cerrado_{A}	0.00376293	0.00376293	0.00376293	0.00376293	0.00376293	0.00376293	0.00376293	0.00376293	0.00376293	0.00376293	0.00376293	0.00376293	0.00376293	0.00376293	0.00376293	0.00376293	0.00376293	0.00376293	0.00376293	0.00376293	0.00376293	0.00376293	0.00376293	0.00376293	0.00376293	0.00376293	0.00376293	0.00376293	0.00376293	0.00376293	0.00566836	0.00565039	0.00565039	0.00759005	0.00759005	0.00565039	0.00566836	0.00566836	0.00187354	0.00187354	0.00187354	0.00564439	0.00376293	0.00376293	0	0	0		0.00321432
KX533882.1/EMA-1/Israel/9C_{A}	0.00566836	0.00566836	0.00566836	0.00566836	0.00566836	0.00566836	0.00566836	0.00566836	0.00566836	0.00566836	0.00566836	0.00566836	0.00566836	0.00566836	0.00566836	0.00566836	0.00566836	0.00566836	0.00566836	0.00566836	0.00566836	0.00566836	0.00566836	0.00566836	0.00566836	0.00566836	0.00566836	0.00566836	0.00566836	0.00566836	0.00759005	0.00756393	0.00756393	0.00952819	0.00952819	0.00756393	0.00759005	0.00759005	0.00759005	0.00759005	0.00759005	0.0114096	0.00952819	0.00952819	0.00566836	0.00566836	0.00566836	0.00566836
MG906621.1/EMA-1/Brazil-MG/TeMT882_Cerrado_{A}	0.00566836	0.00566836	0.00566836	0.00566836	0.00566836	0.00566836	0.00566836	0.00566836	0.00566836	0.00566836	0.00566836	0.00566836	0.00566836	0.00566836	0.00566836	0.00566836	0.00566836	0.00566836	0.00566836	0.00566836	0.00566836	0.00566836	0.00566836	0.00566836	0.00566836	0.00566836	0.00566836	0.00566836	0.00566836	0.00566836	0.00759005	0.00756393	0.00756393	0.00952819	0.00952819	0.00756393	0.00759005	0.00759005	0.00759005	0.00759005	0.00759005	0.0114096	0.00952819	0.00952819	0.00566836	0.00566836	0.00566836	0.00566836	0
AF261824.1/EMA-1/Brazil/E12_{A}	0.00376293	0.00376293	0.00376293	0.00376293	0.00376293	0.00376293	0.00376293	0.00376293	0.00376293	0.00376293	0.00376293	0.00376293	0.00376293	0.00376293	0.00376293	0.00376293	0.00376293	0.00376293	0.00376293	0.00376293	0.00376293	0.00376293	0.00376293	0.00376293	0.00376293	0.00376293	0.00376293	0.00376293	0.00376293	0.00376293	0.00566836	0.00565039	0.00565039	0.00759005	0.00759005	0.00565039	0.00566836	0.00566836	0.00566836	0.00566836	0.00566836	0.00947151	0.00759005	0.00759005	0.00376293	0.00376293	0.00376293	0.00376293	0.00566836
U97167.1/EMA-1/Brazi_{A}	0.00376293	0.00376293	0.00376293	0.00376293	0.00376293	0.00376293	0.00376293	0.00376293	0.00376293	0.00376293	0.00376293	0.00376293	0.00376293	0.00376293	0.00376293	0.00376293	0.00376293	0.00376293	0.00376293	0.00376293	0.00376293	0.00376293	0.00376293	0.00376293	0.00376293	0.00376293	0.00376293	0.00376293	0.00376293	0.00376293	0.00566836	0.00565039	0.00565039	0.00759005	0.00759005	0.00565039	0.00566836	0.00566836	0.00566836	0.00566836	0.00566836	0.00947151	0.00759005	0.00759005	0.00376293	0.00376293	0.00376293	0.00376293	0.00566836
AB015213.1/EMA-1/Japan/LR_{A}	0.00187354	0.00187354	0.00187354	0.00187354	0.00187354	0.00187354	0.00187354	0.00187354	0.00187354	0.00187354	0.00187354	0.00187354	0.00187354	0.00187354	0.00187354	0.00187354	0.00187354	0.00187354	0.00187354	0.00187354	0.00187354	0.00187354	0.00187354	0.00187354	0.00187354	0.00187354	0.00187354	0.00187354	0.00187354	0.00187354	0.00376293	0.003753	0.003753	0.00566836	0.00566836	0.003753	0.00376293	0.00376293	0.00376293	0.00376293	0.00376293	0.00754983	0.00566836	0.00566836	0.00187354	0.00187354	0.00187354	0.00187354	0.00376293
KX533888.1/EMA-1/Israel-PA/PA46_{A}	0.00187354	0.00187354	0.00187354	0.00187354	0.00187354	0.00187354	0.00187354	0.00187354	0.00187354	0.00187354	0.00187354	0.00187354	0.00187354	0.00187354	0.00187354	0.00187354	0.00187354	0.00187354	0.00187354	0.00187354	0.00187354	0.00187354	0.00187354	0.00187354	0.00187354	0.00187354	0.00187354	0.00187354	0.00187354	0.00187354	0.00376293	0.003753	0.003753	0.00566836	0.00566836	0.003753	0.00376293	0.00376293	0.00376293	0.00376293	0.00376293	0.00754983	0.00566836	0.00566836	0.00187354	0.00187354	0.00187354	0.00187354	0.00376293
MG906589.1/EMA-1/Brazil-MG/TeMT106_Amazon_{A}	0.00187354	0.00187354	0.00187354	0.00187354	0.00187354	0.00187354	0.00187354	0.00187354	0.00187354	0.00187354	0.00187354	0.00187354	0.00187354	0.00187354	0.00187354	0.00187354	0.00187354	0.00187354	0.00187354	0.00187354	0.00187354	0.00187354	0.00187354	0.00187354	0.00187354	0.00187354	0.00187354	0.00187354	0.00187354	0.00187354	0.00376293	0.003753	0.003753	0.00566836	0.00566836	0.003753	0.00376293	0.00376293	0.00376293	0.00376293	0.00376293	0.00754983	0.00566836	0.00566836	0.00187354	0.00187354	0.00187354	0.00187354	0.00376293
MG906590.1/EMA-1/Brazil-MG/TeMT129_Amazon_{A}	0.00187354	0.00187354	0.00187354	0.00187354	0.00187354	0.00187354	0.00187354	0.00187354	0.00187354	0.00187354	0.00187354	0.00187354	0.00187354	0.00187354	0.00187354	0.00187354	0.00187354	0.00187354	0.00187354	0.00187354	0.00187354	0.00187354	0.00187354	0.00187354	0.00187354	0.00187354	0.00187354	0.00187354	0.00187354	0.00187354	0.00376293	0.003753	0.003753	0.00566836	0.00566836	0.003753	0.00376293	0.00376293	0.00376293	0.00376293	0.00376293	0.00754983	0.00566836	0.00566836	0.00187354	0.00187354	0.00187354	0.00187354	0.00376293
MG906597.1/EMA-1/Brazil-MG/TeMT213_Amazon_{A}	0.00187354	0.00187354	0.00187354	0.00187354	0.00187354	0.00187354	0.00187354	0.00187354	0.00187354	0.00187354	0.00187354	0.00187354	0.00187354	0.00187354	0.00187354	0.00187354	0.00187354	0.00187354	0.00187354	0.00187354	0.00187354	0.00187354	0.00187354	0.00187354	0.00187354	0.00187354	0.00187354	0.00187354	0.00187354	0.00187354	0.00376293	0.003753	0.003753	0.00566836	0.00566836	0.003753	0.00376293	0.00376293	0.00376293	0.00376293	0.00376293	0.00754983	0.00566836	0.00566836	0.00187354	0.00187354	0.00187354	0.00187354	0.00376293
MG906610.1/EMA-1/Brazil-MG/TeMT342_Cerrado_{A}	0.00187354	0.00187354	0.00187354	0.00187354	0.00187354	0.00187354	0.00187354	0.00187354	0.00187354	0.00187354	0.00187354	0.00187354	0.00187354	0.00187354	0.00187354	0.00187354	0.00187354	0.00187354	0.00187354	0.00187354	0.00187354	0.00187354	0.00187354	0.00187354	0.00187354	0.00187354	0.00187354	0.00187354	0.00187354	0.00187354	0.00376293	0.003753	0.003753	0.00566836	0.00566836	0.003753	0.00376293	0.00376293	0.00376293	0.00376293	0.00376293	0.00754983	0.00566836	0.00566836	0.00187354	0.00187354	0.00187354	0.00187354	0.00376293
MG906627.1/EMA-1/Brazil-MG/TeMT888_Amazon_{A}	0.00187354	0.00187354	0.00187354	0.00187354	0.00187354	0.00187354	0.00187354	0.00187354	0.00187354	0.00187354	0.00187354	0.00187354	0.00187354	0.00187354	0.00187354	0.00187354	0.00187354	0.00187354	0.00187354	0.00187354	0.00187354	0.00187354	0.00187354	0.00187354	0.00187354	0.00187354	0.00187354	0.00187354	0.00187354	0.00187354	0.00376293	0.003753	0.003753	0.00566836	0.00566836	0.003753	0.00376293	0.00376293	0.00376293	0.00376293	0.00376293	0.00754983	0.00566836	0.00566836	0.00187354	0.00187354	0.00187354	0.00187354	0.00376293
MG906641.1/EMA-1/Brazil-MG/TeMT1415_Cerrado_{A}	0.00187354	0.00187354	0.00187354	0.00187354	0.00187354	0.00187354	0.00187354	0.00187354	0.00187354	0.00187354	0.00187354	0.00187354	0.00187354	0.00187354	0.00187354	0.00187354	0.00187354	0.00187354	0.00187354	0.00187354	0.00187354	0.00187354	0.00187354	0.00187354	0.00187354	0.00187354	0.00187354	0.00187354	0.00187354	0.00187354	0.00376293	0.003753	0.003753	0.00566836	0.00566836	0.003753	0.00376293	0.00376293	0.00376293	0.00376293	0.00376293	0.00754983	0.00566836	0.00566836	0.00187354	0.00187354	0.00187354	0.00187354	0.00376293
AB015219.1/EMA-1/Japan/D-16_{A}	0.0114403	0.0114403	0.0114403	0.0114403	0.0114403	0.0114403	0.0114403	0.0114403	0.0114403	0.0114403	0.0114403	0.0114403	0.0114403	0.0114403	0.0114403	0.0114403	0.0114403	0.0114403	0.0114403	0.0114403	0.0114403	0.0114403	0.0114403	0.0114403	0.0114403	0.0114403	0.0114403	0.0114403	0.0114403	0.0114403	0.00949382	0.0133644	0.0133644	0.0153836	0.0153836	0.0133644	0.0134034	0.0134034	0.0134034	0.0134034	0.0134034	0.017281	0.0153836	0.0153836	0.0153836	0.0153836	0.0153836	0.0153836	0.0173809
MG906603.1/EMA-1/Brazil-MG/TeMT219_Amazon_{A}	0.0114403	0.0114403	0.0114403	0.0114403	0.0114403	0.0114403	0.0114403	0.0114403	0.0114403	0.0114403	0.0114403	0.0114403	0.0114403	0.0114403	0.0114403	0.0114403	0.0114403	0.0114403	0.0114403	0.0114403	0.0114403	0.0114403	0.0114403	0.0114403	0.0114403	0.0114403	0.0114403	0.0114403	0.0114403	0.0114403	0.00949382	0.0133644	0.0133644	0.0153836	0.0153836	0.0133644	0.0134034	0.0134034	0.0134034	0.0134034	0.0134034	0.017281	0.0153836	0.0153836	0.0153836	0.0153836	0.0153836	0.0153836	0.0173809
MG874690.1/EMA-1/India/Guj_21_{A}	0.00756393	0.00756393	0.00756393	0.00756393	0.00756393	0.00756393	0.00756393	0.00756393	0.00756393	0.00756393	0.00756393	0.00756393	0.00756393	0.00756393	0.00756393	0.00756393	0.00756393	0.00756393	0.00756393	0.00756393	0.00756393	0.00756393	0.00756393	0.00756393	0.00756393	0.00756393	0.00756393	0.00756393	0.00756393	0.00756393	0.00949382	0.00947151	0.00947151	0.0114403	0.0114403	0.00947151	0.00949382	0.00949382	0.00949382	0.00949382	0.00949382	0.0133377	0.0114403	0.0114403	0.0114403	0.0114403	0.0114403	0.0114403	0.0134034
MG874689.1/EMA-1/India/Guj_19_{A}	0.00566836	0.00566836	0.00566836	0.00566836	0.00566836	0.00566836	0.00566836	0.00566836	0.00566836	0.00566836	0.00566836	0.00566836	0.00566836	0.00566836	0.00566836	0.00566836	0.00566836	0.00566836	0.00566836	0.00566836	0.00566836	0.00566836	0.00566836	0.00566836	0.00566836	0.00566836	0.00566836	0.00566836	0.00566836	0.00566836	0.00759005	0.00756393	0.00756393	0.00952819	0.00952819	0.00756393	0.00759005	0.00759005	0.00759005	0.00759005	0.00759005	0.0114096	0.00952819	0.00952819	0.00952819	0.00952819	0.00952819	0.00952819	0.011483
MG874688.1/EMA-1/India/Raj_17_{A}	0.00376293	0.00376293	0.00376293	0.00376293	0.00376293	0.00376293	0.00376293	0.00376293	0.00376293	0.00376293	0.00376293	0.00376293	0.00376293	0.00376293	0.00376293	0.00376293	0.00376293	0.00376293	0.00376293	0.00376293	0.00376293	0.00376293	0.00376293	0.00376293	0.00376293	0.00376293	0.00376293	0.00376293	0.00376293	0.00376293	0.00566836	0.00565039	0.00565039	0.00759005	0.00759005	0.00565039	0.00566836	0.00566836	0.00566836	0.00566836	0.00566836	0.00947151	0.00759005	0.00759005	0.00759005	0.00759005	0.00759005	0.00759005	0.00952819
AB015218.1/EMA-1/Japan/D-8_{A}	0.00376293	0.00376293	0.00376293	0.00376293	0.00376293	0.00376293	0.00376293	0.00376293	0.00376293	0.00376293	0.00376293	0.00376293	0.00376293	0.00376293	0.00376293	0.00376293	0.00376293	0.00376293	0.00376293	0.00376293	0.00376293	0.00376293	0.00376293	0.00376293	0.00376293	0.00376293	0.00376293	0.00376293	0.00376293	0.00376293	0.00566836	0.00565039	0.00565039	0.00759005	0.00759005	0.00565039	0.00566836	0.00566836	0.00566836	0.00566836	0.00566836	0.00947151	0.00759005	0.00759005	0.00759005	0.00759005	0.00759005	0.00759005	0.00952819
MG906602.1/EMA-1/Brazil-MG/TeMT218_Amazon_{A}	0.00376293	0.00376293	0.00376293	0.00376293	0.00376293	0.00376293	0.00376293	0.00376293	0.00376293	0.00376293	0.00376293	0.00376293	0.00376293	0.00376293	0.00376293	0.00376293	0.00376293	0.00376293	0.00376293	0.00376293	0.00376293	0.00376293	0.00376293	0.00376293	0.00376293	0.00376293	0.00376293	0.00376293	0.00376293	0.00376293	0.00566836	0.00565039	0.00565039	0.00759005	0.00759005	0.00565039	0.00566836	0.00566836	0.00566836	0.00566836	0.00566836	0.00947151	0.00759005	0.00759005	0.00759005	0.00759005	0.00759005	0.00759005	0.00952819
MG874691.1/EMA-1/India/Raj_20_{A}	0.00754983	0.00754983	0.00754983	0.00754983	0.00754983	0.00754983	0.00754983	0.00754983	0.00754983	0.00754983	0.00754983	0.00754983	0.00754983	0.00754983	0.00754983	0.00754983	0.00754983	0.00754983	0.00754983	0.00754983	0.00754983	0.00754983	0.00754983	0.00754983	0.00754983	0.00754983	0.00754983	0.00754983	0.00754983	0.00754983	0.00947151	0.00946135	0.00946135	0.0114096	0.0114096	0.00946135	0.00947151	0.00947151	0.00947151	0.00947151	0.00947151	0.0133232	0.0114096	0.0114096	0.0114096	0.0114096	0.0114096	0.0114096	0.0133644
U97168.1/EMA-1/Morocco_{A}	0.00565039	0.00565039	0.00565039	0.00565039	0.00565039	0.00565039	0.00565039	0.00565039	0.00565039	0.00565039	0.00565039	0.00565039	0.00565039	0.00565039	0.00565039	0.00565039	0.00565039	0.00565039	0.00565039	0.00565039	0.00565039	0.00565039	0.00565039	0.00565039	0.00565039	0.00565039	0.00565039	0.00565039	0.00565039	0.00565039	0.00756393	0.00754983	0.00754983	0.00949382	0.00949382	0.00754983	0.00756393	0.00756393	0.00756393	0.00756393	0.00756393	0.0113912	0.00949382	0.00949382	0.00949382	0.00949382	0.00949382	0.00949382	0.0114403
MG874692./EMA-1/India/Guj_23_{A}	0.00756393	0.00756393	0.00756393	0.00756393	0.00756393	0.00756393	0.00756393	0.00756393	0.00756393	0.00756393	0.00756393	0.00756393	0.00756393	0.00756393	0.00756393	0.00756393	0.00756393	0.00756393	0.00756393	0.00756393	0.00756393	0.00756393	0.00756393	0.00756393	0.00756393	0.00756393	0.00756393	0.00756393	0.00756393	0.00756393	0.00565039	0.00947151	0.00947151	0.0114403	0.0114403	0.00947151	0.00949382	0.00949382	0.00949382	0.00949382	0.00949382	0.0133377	0.0114403	0.0114403	0.0114403	0.0114403	0.0114403	0.0114403	0.0134034
MG906615.1/EMA-1/Brazil-MG/TeMT576_Amazon_{A}	0.00947151	0.00947151	0.00947151	0.00947151	0.00947151	0.00947151	0.00947151	0.00947151	0.00947151	0.00947151	0.00947151	0.00947151	0.00947151	0.00947151	0.00947151	0.00947151	0.00947151	0.00947151	0.00947151	0.00947151	0.00947151	0.00947151	0.00947151	0.00947151	0.00947151	0.00947151	0.00947151	0.00947151	0.00947151	0.00947151	0.00754983	0.0113912	0.0113912	0.0133644	0.0133644	0.0113912	0.0114096	0.0114096	0.0114096	0.0114096	0.0114096	0.015278	0.0133644	0.0133644	0.0133644	0.0133644	0.0133644	0.0133644	0.0153361
KC347576.1/EMA-1/India/Hisar_{A}	0.00947151	0.00947151	0.00947151	0.00947151	0.00947151	0.00947151	0.00947151	0.00947151	0.00947151	0.00947151	0.00947151	0.00947151	0.00947151	0.00947151	0.00947151	0.00947151	0.00947151	0.00947151	0.00947151	0.00947151	0.00947151	0.00947151	0.00947151	0.00947151	0.00947151	0.00947151	0.00947151	0.00947151	0.00947151	0.00947151	0.00754983	0.0113912	0.0113912	0.0133644	0.0133644	0.0113912	0.0114096	0.0114096	0.0114096	0.0114096	0.0114096	0.015278	0.0133644	0.0133644	0.0133644	0.0133644	0.0133644	0.0133644	0.0153361
KC347577.1/EMA-1/India/Karnal_{A}	0.00947151	0.00947151	0.00947151	0.00947151	0.00947151	0.00947151	0.00947151	0.00947151	0.00947151	0.00947151	0.00947151	0.00947151	0.00947151	0.00947151	0.00947151	0.00947151	0.00947151	0.00947151	0.00947151	0.00947151	0.00947151	0.00947151	0.00947151	0.00947151	0.00947151	0.00947151	0.00947151	0.00947151	0.00947151	0.00947151	0.00754983	0.0113912	0.0113912	0.0133644	0.0133644	0.0113912	0.0114096	0.0114096	0.0114096	0.0114096	0.0114096	0.015278	0.0133644	0.0133644	0.0133644	0.0133644	0.0133644	0.0133644	0.0153361
AB015220.1/EMA-1/Japan/D-31_{A}	0.00187354	0.00187354	0.00187354	0.00187354	0.00187354	0.00187354	0.00187354	0.00187354	0.00187354	0.00187354	0.00187354	0.00187354	0.00187354	0.00187354	0.00187354	0.00187354	0.00187354	0.00187354	0.00187354	0.00187354	0.00187354	0.00187354	0.00187354	0.00187354	0.00187354	0.00187354	0.00187354	0.00187354	0.00187354	0.00187354	0.00376293	0.003753	0.003753	0.00566836	0.00566836	0.003753	0.00376293	0.00376293	0.00376293	0.00376293	0.00376293	0.00754983	0.00566836	0.00566836	0.00566836	0.00566836	0.00566836	0.00566836	0.00759005
KT443898.1/EMA-1/India/CMVL_1H090_{A}	0.00187354	0.00187354	0.00187354	0.00187354	0.00187354	0.00187354	0.00187354	0.00187354	0.00187354	0.00187354	0.00187354	0.00187354	0.00187354	0.00187354	0.00187354	0.00187354	0.00187354	0.00187354	0.00187354	0.00187354	0.00187354	0.00187354	0.00187354	0.00187354	0.00187354	0.00187354	0.00187354	0.00187354	0.00187354	0.00187354	0.00376293	0.003753	0.003753	0.00566836	0.00566836	0.003753	0.00376293	0.00376293	0.00376293	0.00376293	0.00376293	0.00754983	0.00566836	0.00566836	0.00566836	0.00566836	0.00566836	0.00566836	0.00759005
KX533884.1/EMA-1/Israel/F14C_{A}	0.00187354	0.00187354	0.00187354	0.00187354	0.00187354	0.00187354	0.00187354	0.00187354	0.00187354	0.00187354	0.00187354	0.00187354	0.00187354	0.00187354	0.00187354	0.00187354	0.00187354	0.00187354	0.00187354	0.00187354	0.00187354	0.00187354	0.00187354	0.00187354	0.00187354	0.00187354	0.00187354	0.00187354	0.00187354	0.00187354	0.00376293	0.003753	0.003753	0.00566836	0.00566836	0.003753	0.00376293	0.00376293	0.00376293	0.00376293	0.00376293	0.00754983	0.00566836	0.00566836	0.00566836	0.00566836	0.00566836	0.00566836	0.00759005
MG906604.1/EMA-1/Brazil-MG/TeMT220_Amazon_{A}	0.00187354	0.00187354	0.00187354	0.00187354	0.00187354	0.00187354	0.00187354	0.00187354	0.00187354	0.00187354	0.00187354	0.00187354	0.00187354	0.00187354	0.00187354	0.00187354	0.00187354	0.00187354	0.00187354	0.00187354	0.00187354	0.00187354	0.00187354	0.00187354	0.00187354	0.00187354	0.00187354	0.00187354	0.00187354	0.00187354	0.00376293	0.003753	0.003753	0.00566836	0.00566836	0.003753	0.00376293	0.00376293	0.00376293	0.00376293	0.00376293	0.00754983	0.00566836	0.00566836	0.00566836	0.00566836	0.00566836	0.00566836	0.00759005
MG906623.1/EMA-1/Brazil-MG/TeMT884_Amazon_{A}	0.00187354	0.00187354	0.00187354	0.00187354	0.00187354	0.00187354	0.00187354	0.00187354	0.00187354	0.00187354	0.00187354	0.00187354	0.00187354	0.00187354	0.00187354	0.00187354	0.00187354	0.00187354	0.00187354	0.00187354	0.00187354	0.00187354	0.00187354	0.00187354	0.00187354	0.00187354	0.00187354	0.00187354	0.00187354	0.00187354	0.00376293	0.003753	0.003753	0.00566836	0.00566836	0.003753	0.00376293	0.00376293	0.00376293	0.00376293	0.00376293	0.00754983	0.00566836	0.00566836	0.00566836	0.00566836	0.00566836	0.00566836	0.00759005
MG906630.1/EMA-1/Brazil-MG/TeMT891_Amazon_{A}	0.00187354	0.00187354	0.00187354	0.00187354	0.00187354	0.00187354	0.00187354	0.00187354	0.00187354	0.00187354	0.00187354	0.00187354	0.00187354	0.00187354	0.00187354	0.00187354	0.00187354	0.00187354	0.00187354	0.00187354	0.00187354	0.00187354	0.00187354	0.00187354	0.00187354	0.00187354	0.00187354	0.00187354	0.00187354	0.00187354	0.00376293	0.003753	0.003753	0.00566836	0.00566836	0.003753	0.00376293	0.00376293	0.00376293	0.00376293	0.00376293	0.00754983	0.00566836	0.00566836	0.00566836	0.00566836	0.00566836	0.00566836	0.00759005
KX533880.1/EMA-1/Israel/177S_{A}	0.00376293	0.00376293	0.00376293	0.00376293	0.00376293	0.00376293	0.00376293	0.00376293	0.00376293	0.00376293	0.00376293	0.00376293	0.00376293	0.00376293	0.00376293	0.00376293	0.00376293	0.00376293	0.00376293	0.00376293	0.00376293	0.00376293	0.00376293	0.00376293	0.00376293	0.00376293	0.00376293	0.00376293	0.00376293	0.00376293	0.00566836	0.00565039	0.00565039	0.00759005	0.00759005	0.00565039	0.00566836	0.00566836	0.00566836	0.00566836	0.00566836	0.00947151	0.00759005	0.00759005	0.00376293	0.00376293	0.00376293	0.00376293	0.00566836
MG906619.1/EMA-1/Brazil-MG/TeMT880_Cerrado_{A}	0.00376293	0.00376293	0.00376293	0.00376293	0.00376293	0.00376293	0.00376293	0.00376293	0.00376293	0.00376293	0.00376293	0.00376293	0.00376293	0.00376293	0.00376293	0.00376293	0.00376293	0.00376293	0.00376293	0.00376293	0.00376293	0.00376293	0.00376293	0.00376293	0.00376293	0.00376293	0.00376293	0.00376293	0.00376293	0.00376293	0.00566836	0.00565039	0.00565039	0.00759005	0.00759005	0.00565039	0.00566836	0.00566836	0.00566836	0.00566836	0.00566836	0.00947151	0.00759005	0.00759005	0.00376293	0.00376293	0.00376293	0.00376293	0.00566836
MG906595.1/EMA-1/Brazil-MG/TeMT211_Amazon_{A}	0.00946135	0.00946135	0.00946135	0.00946135	0.00946135	0.00946135	0.00946135	0.00946135	0.00946135	0.00946135	0.00946135	0.00946135	0.00946135	0.00946135	0.00946135	0.00946135	0.00946135	0.00946135	0.00946135	0.00946135	0.00946135	0.00946135	0.00946135	0.00946135	0.00946135	0.00946135	0.00946135	0.00946135	0.00946135	0.00946135	0.0113912	0.0113851	0.0113851	0.0133377	0.0133377	0.00754983	0.0113912	0.0113912	0.0113912	0.0113912	0.0113912	0.0152676	0.0133377	0.0133377	0.00946135	0.00946135	0.00946135	0.00946135	0.0113912
AB015211.1/EMA-1/Russia_{A}	0.00946135	0.00946135	0.00946135	0.00946135	0.00946135	0.00946135	0.00946135	0.00946135	0.00946135	0.00946135	0.00946135	0.00946135	0.00946135	0.00946135	0.00946135	0.00946135	0.00946135	0.00946135	0.00946135	0.00946135	0.00946135	0.00946135	0.00946135	0.00946135	0.00946135	0.00946135	0.00946135	0.00946135	0.00946135	0.00946135	0.0113912	0.0113851	0.0113851	0.0133377	0.0133377	0.00754983	0.0113912	0.0113912	0.0113912	0.0113912	0.0113912	0.0152676	0.0133377	0.0133377	0.00946135	0.00946135	0.00946135	0.00946135	0.0113912
AB015210.1/EMA-1/Japan/Q-1_{B}	0.073725	0.073725	0.073725	0.073725	0.073725	0.073725	0.073725	0.073725	0.073725	0.073725	0.073725	0.073725	0.073725	0.073725	0.073725	0.073725	0.073725	0.073725	0.073725	0.073725	0.073725	0.073725	0.073725	0.073725	0.073725	0.073725	0.073725	0.073725	0.073725	0.073725	0.0761735	0.075967	0.075967	0.0786453	0.0786453	0.0714977	0.0712996	0.0712996	0.0761735	0.0761735	0.0761735	0.0806955	0.0786453	0.0786453	0.0786453	0.0786453	0.0786453	0.0786453	0.0811408
MG906594.1/EMA-1/Brazil-MG/TeMT210_Amazon_{B}	0.073725	0.073725	0.073725	0.073725	0.073725	0.073725	0.073725	0.073725	0.073725	0.073725	0.073725	0.073725	0.073725	0.073725	0.073725	0.073725	0.073725	0.073725	0.073725	0.073725	0.073725	0.073725	0.073725	0.073725	0.073725	0.073725	0.073725	0.073725	0.073725	0.073725	0.0761735	0.075967	0.075967	0.0786453	0.0786453	0.0714977	0.0712996	0.0712996	0.0761735	0.0761735	0.0761735	0.0806955	0.0786453	0.0786453	0.0786453	0.0786453	0.0786453	0.0786453	0.0811408
MG906643.1/EMA-1/Brazil-MG/TeMT1464_Cerrado_{C1}	0.0782237	0.0782237	0.0782237	0.0782237	0.0782237	0.0782237	0.0782237	0.0782237	0.0782237	0.0782237	0.0782237	0.0782237	0.0782237	0.0782237	0.0782237	0.0782237	0.0782237	0.0782237	0.0782237	0.0782237	0.0782237	0.0782237	0.0782237	0.0782237	0.0782237	0.0782237	0.0782237	0.0782237	0.0782237	0.0782237	0.0806955	0.0804953	0.0804953	0.0831911	0.0831911	0.075967	0.0757752	0.0757752	0.0806955	0.0806955	0.0806955	0.0852776	0.0831911	0.0831911	0.0831911	0.0831911	0.0831911	0.0831911	0.0857106
MG906636.1/EMA-1/Brazil-MG/TeMT991_Cerrado_{C1}	0.0782237	0.0782237	0.0782237	0.0782237	0.0782237	0.0782237	0.0782237	0.0782237	0.0782237	0.0782237	0.0782237	0.0782237	0.0782237	0.0782237	0.0782237	0.0782237	0.0782237	0.0782237	0.0782237	0.0782237	0.0782237	0.0782237	0.0782237	0.0782237	0.0782237	0.0782237	0.0782237	0.0782237	0.0782237	0.0782237	0.0806955	0.0804953	0.0804953	0.0831911	0.0831911	0.075967	0.0757752	0.0757752	0.0806955	0.0806955	0.0806955	0.0852776	0.0831911	0.0831911	0.0831911	0.0831911	0.0831911	0.0831911	0.0857106
MG906635.1/EMA-1/Brazil-MG/TeMT968_Cerrado_{C1}	0.0782237	0.0782237	0.0782237	0.0782237	0.0782237	0.0782237	0.0782237	0.0782237	0.0782237	0.0782237	0.0782237	0.0782237	0.0782237	0.0782237	0.0782237	0.0782237	0.0782237	0.0782237	0.0782237	0.0782237	0.0782237	0.0782237	0.0782237	0.0782237	0.0782237	0.0782237	0.0782237	0.0782237	0.0782237	0.0782237	0.0806955	0.0804953	0.0804953	0.0831911	0.0831911	0.075967	0.0757752	0.0757752	0.0806955	0.0806955	0.0806955	0.0852776	0.0831911	0.0831911	0.0831911	0.0831911	0.0831911	0.0831911	0.0857106
MG906629.1/EMA-1/Brazil-MG/TeMT890_Amazon_{C1}	0.0782237	0.0782237	0.0782237	0.0782237	0.0782237	0.0782237	0.0782237	0.0782237	0.0782237	0.0782237	0.0782237	0.0782237	0.0782237	0.0782237	0.0782237	0.0782237	0.0782237	0.0782237	0.0782237	0.0782237	0.0782237	0.0782237	0.0782237	0.0782237	0.0782237	0.0782237	0.0782237	0.0782237	0.0782237	0.0782237	0.0806955	0.0804953	0.0804953	0.0831911	0.0831911	0.075967	0.0757752	0.0757752	0.0806955	0.0806955	0.0806955	0.0852776	0.0831911	0.0831911	0.0831911	0.0831911	0.0831911	0.0831911	0.0857106
MG906617./EMA-1/Brazil-MG/TeMT752_Cerrado_{C1}	0.0782237	0.0782237	0.0782237	0.0782237	0.0782237	0.0782237	0.0782237	0.0782237	0.0782237	0.0782237	0.0782237	0.0782237	0.0782237	0.0782237	0.0782237	0.0782237	0.0782237	0.0782237	0.0782237	0.0782237	0.0782237	0.0782237	0.0782237	0.0782237	0.0782237	0.0782237	0.0782237	0.0782237	0.0782237	0.0782237	0.0806955	0.0804953	0.0804953	0.0831911	0.0831911	0.075967	0.0757752	0.0757752	0.0806955	0.0806955	0.0806955	0.0852776	0.0831911	0.0831911	0.0831911	0.0831911	0.0831911	0.0831911	0.0857106
MG906609./EMA-1/Brazil-MG/TeMT333_Amazon_{C1}	0.0782237	0.0782237	0.0782237	0.0782237	0.0782237	0.0782237	0.0782237	0.0782237	0.0782237	0.0782237	0.0782237	0.0782237	0.0782237	0.0782237	0.0782237	0.0782237	0.0782237	0.0782237	0.0782237	0.0782237	0.0782237	0.0782237	0.0782237	0.0782237	0.0782237	0.0782237	0.0782237	0.0782237	0.0782237	0.0782237	0.0806955	0.0804953	0.0804953	0.0831911	0.0831911	0.075967	0.0757752	0.0757752	0.0806955	0.0806955	0.0806955	0.0852776	0.0831911	0.0831911	0.0831911	0.0831911	0.0831911	0.0831911	0.0857106
MG906608.1/EMA-1/Brazil-MG/TeMT326_Cerrado_{C1}	0.0782237	0.0782237	0.0782237	0.0782237	0.0782237	0.0782237	0.0782237	0.0782237	0.0782237	0.0782237	0.0782237	0.0782237	0.0782237	0.0782237	0.0782237	0.0782237	0.0782237	0.0782237	0.0782237	0.0782237	0.0782237	0.0782237	0.0782237	0.0782237	0.0782237	0.0782237	0.0782237	0.0782237	0.0782237	0.0782237	0.0806955	0.0804953	0.0804953	0.0831911	0.0831911	0.075967	0.0757752	0.0757752	0.0806955	0.0806955	0.0806955	0.0852776	0.0831911	0.0831911	0.0831911	0.0831911	0.0831911	0.0831911	0.0857106
MG906606.1/EMA-1/Brazil-MG/TeMT235_Pantanal_{C1}	0.0782237	0.0782237	0.0782237	0.0782237	0.0782237	0.0782237	0.0782237	0.0782237	0.0782237	0.0782237	0.0782237	0.0782237	0.0782237	0.0782237	0.0782237	0.0782237	0.0782237	0.0782237	0.0782237	0.0782237	0.0782237	0.0782237	0.0782237	0.0782237	0.0782237	0.0782237	0.0782237	0.0782237	0.0782237	0.0782237	0.0806955	0.0804953	0.0804953	0.0831911	0.0831911	0.075967	0.0757752	0.0757752	0.0806955	0.0806955	0.0806955	0.0852776	0.0831911	0.0831911	0.0831911	0.0831911	0.0831911	0.0831911	0.0857106
MG906591.1/EMA-1/Brazil-MG/TeMT130_Amazon_{C1}	0.0782237	0.0782237	0.0782237	0.0782237	0.0782237	0.0782237	0.0782237	0.0782237	0.0782237	0.0782237	0.0782237	0.0782237	0.0782237	0.0782237	0.0782237	0.0782237	0.0782237	0.0782237	0.0782237	0.0782237	0.0782237	0.0782237	0.0782237	0.0782237	0.0782237	0.0782237	0.0782237	0.0782237	0.0782237	0.0782237	0.0806955	0.0804953	0.0804953	0.0831911	0.0831911	0.075967	0.0757752	0.0757752	0.0806955	0.0806955	0.0806955	0.0852776	0.0831911	0.0831911	0.0831911	0.0831911	0.0831911	0.0831911	0.0857106
MG874695.1/EMA-1/India/Har_7_{C1}	0.0782237	0.0782237	0.0782237	0.0782237	0.0782237	0.0782237	0.0782237	0.0782237	0.0782237	0.0782237	0.0782237	0.0782237	0.0782237	0.0782237	0.0782237	0.0782237	0.0782237	0.0782237	0.0782237	0.0782237	0.0782237	0.0782237	0.0782237	0.0782237	0.0782237	0.0782237	0.0782237	0.0782237	0.0782237	0.0782237	0.0806955	0.0804953	0.0804953	0.0831911	0.0831911	0.075967	0.0757752	0.0757752	0.0806955	0.0806955	0.0806955	0.0852776	0.0831911	0.0831911	0.0831911	0.0831911	0.0831911	0.0831911	0.0857106
KX533890.1/EMA-1/Jordan/101J_{C1}	0.0782237	0.0782237	0.0782237	0.0782237	0.0782237	0.0782237	0.0782237	0.0782237	0.0782237	0.0782237	0.0782237	0.0782237	0.0782237	0.0782237	0.0782237	0.0782237	0.0782237	0.0782237	0.0782237	0.0782237	0.0782237	0.0782237	0.0782237	0.0782237	0.0782237	0.0782237	0.0782237	0.0782237	0.0782237	0.0782237	0.0806955	0.0804953	0.0804953	0.0831911	0.0831911	0.075967	0.0757752	0.0757752	0.0806955	0.0806955	0.0806955	0.0852776	0.0831911	0.0831911	0.0831911	0.0831911	0.0831911	0.0831911	0.0857106
JQ782604.1/EMA-1/South_Africa/EQ47_{C1}	0.0782237	0.0782237	0.0782237	0.0782237	0.0782237	0.0782237	0.0782237	0.0782237	0.0782237	0.0782237	0.0782237	0.0782237	0.0782237	0.0782237	0.0782237	0.0782237	0.0782237	0.0782237	0.0782237	0.0782237	0.0782237	0.0782237	0.0782237	0.0782237	0.0782237	0.0782237	0.0782237	0.0782237	0.0782237	0.0782237	0.0806955	0.0804953	0.0804953	0.0831911	0.0831911	0.075967	0.0757752	0.0757752	0.0806955	0.0806955	0.0806955	0.0852776	0.0831911	0.0831911	0.0831911	0.0831911	0.0831911	0.0831911	0.0857106
AB043618.1/EMA-1/USDA_{C1}	0.0782237	0.0782237	0.0782237	0.0782237	0.0782237	0.0782237	0.0782237	0.0782237	0.0782237	0.0782237	0.0782237	0.0782237	0.0782237	0.0782237	0.0782237	0.0782237	0.0782237	0.0782237	0.0782237	0.0782237	0.0782237	0.0782237	0.0782237	0.0782237	0.0782237	0.0782237	0.0782237	0.0782237	0.0782237	0.0782237	0.0806955	0.0804953	0.0804953	0.0831911	0.0831911	0.075967	0.0757752	0.0757752	0.0806955	0.0806955	0.0806955	0.0852776	0.0831911	0.0831911	0.0831911	0.0831911	0.0831911	0.0831911	0.0857106
AB015235.1/EMA-1/USA-FL/Florida-JRS_{C1}	0.0782237	0.0782237	0.0782237	0.0782237	0.0782237	0.0782237	0.0782237	0.0782237	0.0782237	0.0782237	0.0782237	0.0782237	0.0782237	0.0782237	0.0782237	0.0782237	0.0782237	0.0782237	0.0782237	0.0782237	0.0782237	0.0782237	0.0782237	0.0782237	0.0782237	0.0782237	0.0782237	0.0782237	0.0782237	0.0782237	0.0806955	0.0804953	0.0804953	0.0831911	0.0831911	0.075967	0.0757752	0.0757752	0.0806955	0.0806955	0.0806955	0.0852776	0.0831911	0.0831911	0.0831911	0.0831911	0.0831911	0.0831911	0.0857106
MG906616.1/EMA-1/Brazil-MG/TeMT730_Cerrado_{C1}	0.0831911	0.0831911	0.0831911	0.0831911	0.0831911	0.0831911	0.0831911	0.0831911	0.0831911	0.0831911	0.0831911	0.0831911	0.0831911	0.0831911	0.0831911	0.0831911	0.0831911	0.0831911	0.0831911	0.0831911	0.0831911	0.0831911	0.0831911	0.0831911	0.0831911	0.0831911	0.0831911	0.0831911	0.0831911	0.0831911	0.0857106	0.0854865	0.0854865	0.0882545	0.0882545	0.0809107	0.0806955	0.0806955	0.0857106	0.0857106	0.0857106	0.090341	0.0882545	0.0882545	0.0882545	0.0882545	0.0882545	0.0882545	0.090823
AF255730.1/EMA-1/Brazil/E15_{C1}	0.0831911	0.0831911	0.0831911	0.0831911	0.0831911	0.0831911	0.0831911	0.0831911	0.0831911	0.0831911	0.0831911	0.0831911	0.0831911	0.0831911	0.0831911	0.0831911	0.0831911	0.0831911	0.0831911	0.0831911	0.0831911	0.0831911	0.0831911	0.0831911	0.0831911	0.0831911	0.0831911	0.0831911	0.0831911	0.0831911	0.0857106	0.0854865	0.0854865	0.0882545	0.0882545	0.0809107	0.0806955	0.0806955	0.0857106	0.0857106	0.0857106	0.090341	0.0882545	0.0882545	0.0882545	0.0882545	0.0882545	0.0882545	0.090823
MG906614.1/EMA-1/Brazil-MG/TeMT541_Amazon_{C1}	0.0806955	0.0806955	0.0806955	0.0806955	0.0806955	0.0806955	0.0806955	0.0806955	0.0806955	0.0806955	0.0806955	0.0806955	0.0806955	0.0806955	0.0806955	0.0806955	0.0806955	0.0806955	0.0806955	0.0806955	0.0806955	0.0806955	0.0806955	0.0806955	0.0806955	0.0806955	0.0806955	0.0806955	0.0806955	0.0806955	0.0831911	0.082979	0.082979	0.0857106	0.0857106	0.0784271	0.0782237	0.0782237	0.0831911	0.0831911	0.0831911	0.0877971	0.0857106	0.0857106	0.0857106	0.0857106	0.0857106	0.0857106	0.0882545
DQ250541.1/EMA-1/Brazil/Jaboticabal_{C1}	0.0806955	0.0806955	0.0806955	0.0806955	0.0806955	0.0806955	0.0806955	0.0806955	0.0806955	0.0806955	0.0806955	0.0806955	0.0806955	0.0806955	0.0806955	0.0806955	0.0806955	0.0806955	0.0806955	0.0806955	0.0806955	0.0806955	0.0806955	0.0806955	0.0806955	0.0806955	0.0806955	0.0806955	0.0806955	0.0806955	0.0831911	0.082979	0.082979	0.0857106	0.0857106	0.0784271	0.0782237	0.0782237	0.0831911	0.0831911	0.0831911	0.0877971	0.0857106	0.0857106	0.0857106	0.0857106	0.0857106	0.0857106	0.0882545
MG874694.1/EMA-1/India/Har_3_{C1}	0.0806955	0.0806955	0.0806955	0.0806955	0.0806955	0.0806955	0.0806955	0.0806955	0.0806955	0.0806955	0.0806955	0.0806955	0.0806955	0.0806955	0.0806955	0.0806955	0.0806955	0.0806955	0.0806955	0.0806955	0.0806955	0.0806955	0.0806955	0.0806955	0.0806955	0.0806955	0.0806955	0.0806955	0.0806955	0.0806955	0.0831911	0.082979	0.082979	0.0857106	0.0857106	0.0784271	0.0782237	0.0782237	0.0831911	0.0831911	0.0831911	0.0877971	0.0857106	0.0857106	0.0857106	0.0857106	0.0857106	0.0857106	0.0882545
MG874693.1/EMA-1/India/Har_216_{C1}	0.0806955	0.0806955	0.0806955	0.0806955	0.0806955	0.0806955	0.0806955	0.0806955	0.0806955	0.0806955	0.0806955	0.0806955	0.0806955	0.0806955	0.0806955	0.0806955	0.0806955	0.0806955	0.0806955	0.0806955	0.0806955	0.0806955	0.0806955	0.0806955	0.0806955	0.0806955	0.0806955	0.0806955	0.0806955	0.0806955	0.0831911	0.082979	0.082979	0.0857106	0.0857106	0.0784271	0.0782237	0.0782237	0.0831911	0.0831911	0.0831911	0.0877971	0.0857106	0.0857106	0.0857106	0.0857106	0.0857106	0.0857106	0.0882545
MG906633.1/EMA-1/Brazil-MG/TeMT899_Amazon_{C1}	0.0831911	0.0831911	0.0831911	0.0831911	0.0831911	0.0831911	0.0831911	0.0831911	0.0831911	0.0831911	0.0831911	0.0831911	0.0831911	0.0831911	0.0831911	0.0831911	0.0831911	0.0831911	0.0831911	0.0831911	0.0831911	0.0831911	0.0831911	0.0831911	0.0831911	0.0831911	0.0831911	0.0831911	0.0831911	0.0831911	0.0857106	0.0854865	0.0854865	0.0882545	0.0882545	0.0809107	0.0806955	0.0806955	0.0857106	0.0857106	0.0857106	0.090341	0.0882545	0.0882545	0.0882545	0.0882545	0.0882545	0.0882545	0.090823
AY058899.1/EMA-1/Brazil/Brasil_2_{C1}	0.0831911	0.0831911	0.0831911	0.0831911	0.0831911	0.0831911	0.0831911	0.0831911	0.0831911	0.0831911	0.0831911	0.0831911	0.0831911	0.0831911	0.0831911	0.0831911	0.0831911	0.0831911	0.0831911	0.0831911	0.0831911	0.0831911	0.0831911	0.0831911	0.0831911	0.0831911	0.0831911	0.0831911	0.0831911	0.0831911	0.0857106	0.0854865	0.0854865	0.0882545	0.0882545	0.0809107	0.0806955	0.0806955	0.0857106	0.0857106	0.0857106	0.090341	0.0882545	0.0882545	0.0882545	0.0882545	0.0882545	0.0882545	0.090823
AJ006450.1/EMA-1/USA-FL_{C1}	0.0757752	0.0757752	0.0757752	0.0757752	0.0757752	0.0757752	0.0757752	0.0757752	0.0757752	0.0757752	0.0757752	0.0757752	0.0757752	0.0757752	0.0757752	0.0757752	0.0757752	0.0757752	0.0757752	0.0757752	0.0757752	0.0757752	0.0757752	0.0757752	0.0757752	0.0757752	0.0757752	0.0757752	0.0757752	0.0757752	0.0782237	0.0780352	0.0780352	0.0806955	0.0806955	0.07353	0.0733498	0.0733498	0.0782237	0.0782237	0.0782237	0.0827821	0.0806955	0.0806955	0.0806955	0.0806955	0.0806955	0.0806955	0.0831911
JQ782608./EMA-1/South_Africa/EQ67_{C2}	0.160244	0.160244	0.160244	0.160244	0.160244	0.160244	0.160244	0.160244	0.160244	0.160244	0.160244	0.160244	0.160244	0.160244	0.160244	0.160244	0.160244	0.160244	0.160244	0.160244	0.160244	0.160244	0.160244	0.160244	0.160244	0.160244	0.160244	0.160244	0.160244	0.160244	0.163389	0.159863	0.159863	0.163389	0.163389	0.157516	0.157132	0.157132	0.163389	0.163389	0.163389	0.165758	0.166567	0.166567	0.166567	0.166567	0.166567	0.166567	0.169779
JQ782606.1/EMA-1/South_Africa/EQ37_{C2}	0.160244	0.160244	0.160244	0.160244	0.160244	0.160244	0.160244	0.160244	0.160244	0.160244	0.160244	0.160244	0.160244	0.160244	0.160244	0.160244	0.160244	0.160244	0.160244	0.160244	0.160244	0.160244	0.160244	0.160244	0.160244	0.160244	0.160244	0.160244	0.160244	0.160244	0.163389	0.159863	0.159863	0.163389	0.163389	0.157516	0.157132	0.157132	0.163389	0.163389	0.163389	0.165758	0.166567	0.166567	0.166567	0.166567	0.166567	0.166567	0.169779
JQ782605.1/EMA-1/South_Africa/EQ6_{C2}	0.160244	0.160244	0.160244	0.160244	0.160244	0.160244	0.160244	0.160244	0.160244	0.160244	0.160244	0.160244	0.160244	0.160244	0.160244	0.160244	0.160244	0.160244	0.160244	0.160244	0.160244	0.160244	0.160244	0.160244	0.160244	0.160244	0.160244	0.160244	0.160244	0.160244	0.163389	0.159863	0.159863	0.163389	0.163389	0.157516	0.157132	0.157132	0.163389	0.163389	0.163389	0.165758	0.166567	0.166567	0.166567	0.166567	0.166567	0.166567	0.169779
JQ782607.1/EMA-1/South_Africa/EQ38_{C2}	0.154053	0.154053	0.154053	0.154053	0.154053	0.154053	0.154053	0.154053	0.154053	0.154053	0.154053	0.154053	0.154053	0.154053	0.154053	0.154053	0.154053	0.154053	0.154053	0.154053	0.154053	0.154053	0.154053	0.154053	0.154053	0.154053	0.154053	0.154053	0.154053	0.154053	0.157132	0.153705	0.153705	0.157132	0.157132	0.151357	0.151006	0.151006	0.157132	0.157132	0.157132	0.159501	0.160244	0.160244	0.160244	0.160244	0.160244	0.160244	0.163389
JQ782609.1/EMA-1/South_Africa/EQ43_{C2}	0.157918	0.157918	0.157918	0.157918	0.157918	0.157918	0.157918	0.157918	0.157918	0.157918	0.157918	0.157918	0.157918	0.157918	0.157918	0.157918	0.157918	0.157918	0.157918	0.157918	0.157918	0.157918	0.157918	0.157918	0.157918	0.157918	0.157918	0.157918	0.157918	0.157918	0.161063	0.157516	0.157516	0.161063	0.161063	0.155211	0.154807	0.154807	0.161063	0.161063	0.161063	0.163389	0.164241	0.164241	0.164241	0.164241	0.164241	0.164241	0.167454
JQ782616.1/EMA-1/South_Africa/EQ44_{C2}	0.151357	0.151357	0.151357	0.151357	0.151357	0.151357	0.151357	0.151357	0.151357	0.151357	0.151357	0.151357	0.151357	0.151357	0.151357	0.151357	0.151357	0.151357	0.151357	0.151357	0.151357	0.151357	0.151357	0.151357	0.151357	0.151357	0.151357	0.151357	0.151357	0.151357	0.15442	0.151006	0.151006	0.15442	0.15442	0.14868	0.151357	0.151357	0.15442	0.15442	0.15442	0.156768	0.157516	0.157516	0.157516	0.157516	0.157516	0.157516	0.160644
JQ782612./EMA-1/South_Africa/EQ25_{C2}	0.151357	0.151357	0.151357	0.151357	0.151357	0.151357	0.151357	0.151357	0.151357	0.151357	0.151357	0.151357	0.151357	0.151357	0.151357	0.151357	0.151357	0.151357	0.151357	0.151357	0.151357	0.151357	0.151357	0.151357	0.151357	0.151357	0.151357	0.151357	0.151357	0.151357	0.15442	0.151006	0.151006	0.15442	0.15442	0.14868	0.151357	0.151357	0.15442	0.15442	0.15442	0.156768	0.157516	0.157516	0.157516	0.157516	0.157516	0.157516	0.160644
JQ782613.1/EMA-1/South_Africa/EQ46_{C2}	0.148326	0.148326	0.148326	0.148326	0.148326	0.148326	0.148326	0.148326	0.148326	0.148326	0.148326	0.148326	0.148326	0.148326	0.148326	0.148326	0.148326	0.148326	0.148326	0.148326	0.148326	0.148326	0.148326	0.148326	0.148326	0.148326	0.148326	0.148326	0.148326	0.148326	0.151357	0.14799	0.14799	0.151357	0.151357	0.145665	0.148326	0.148326	0.151357	0.151357	0.151357	0.156768	0.15442	0.15442	0.15442	0.15442	0.15442	0.15442	0.157516
MG906596.1/EMA-1/Brazil-MG/TeMT212_Amazon_{C2}	0.148326	0.148326	0.148326	0.148326	0.148326	0.148326	0.148326	0.148326	0.148326	0.148326	0.148326	0.148326	0.148326	0.148326	0.148326	0.148326	0.148326	0.148326	0.148326	0.148326	0.148326	0.148326	0.148326	0.148326	0.148326	0.148326	0.148326	0.148326	0.148326	0.148326	0.151357	0.14799	0.14799	0.151357	0.151357	0.145665	0.148326	0.148326	0.151357	0.151357	0.151357	0.156768	0.15442	0.15442	0.15442	0.15442	0.15442	0.15442	0.157516
AB015212.1/EMA-1/Japan/_212_{C2}	0.148326	0.148326	0.148326	0.148326	0.148326	0.148326	0.148326	0.148326	0.148326	0.148326	0.148326	0.148326	0.148326	0.148326	0.148326	0.148326	0.148326	0.148326	0.148326	0.148326	0.148326	0.148326	0.148326	0.148326	0.148326	0.148326	0.148326	0.148326	0.148326	0.148326	0.151357	0.14799	0.14799	0.151357	0.151357	0.145665	0.148326	0.148326	0.151357	0.151357	0.151357	0.156768	0.15442	0.15442	0.15442	0.15442	0.15442	0.15442	0.157516
JQ782617.1/EMA-1/South_Africa/EQ51_{C2}	0.145326	0.145326	0.145326	0.145326	0.145326	0.145326	0.145326	0.145326	0.145326	0.145326	0.145326	0.145326	0.145326	0.145326	0.145326	0.145326	0.145326	0.145326	0.145326	0.145326	0.145326	0.145326	0.145326	0.145326	0.145326	0.145326	0.145326	0.145326	0.145326	0.145326	0.148326	0.145006	0.145006	0.148326	0.148326	0.14268	0.145326	0.145326	0.148326	0.148326	0.148326	0.153705	0.151357	0.151357	0.151357	0.151357	0.151357	0.151357	0.15442
JQ782614.1/EMA-1/South_Africa/EQ59_{C2}	0.151006	0.151006	0.151006	0.151006	0.151006	0.151006	0.151006	0.151006	0.151006	0.151006	0.151006	0.151006	0.151006	0.151006	0.151006	0.151006	0.151006	0.151006	0.151006	0.151006	0.151006	0.151006	0.151006	0.151006	0.151006	0.151006	0.151006	0.151006	0.151006	0.151006	0.154053	0.150673	0.150673	0.154053	0.154053	0.148326	0.151006	0.151006	0.154053	0.154053	0.154053	0.159501	0.157132	0.157132	0.157132	0.157132	0.157132	0.157132	0.160244
AB015208.1/EMA-1/Japan/H-25_{C2}	0.153705	0.153705	0.153705	0.153705	0.153705	0.153705	0.153705	0.153705	0.153705	0.153705	0.153705	0.153705	0.153705	0.153705	0.153705	0.153705	0.153705	0.153705	0.153705	0.153705	0.153705	0.153705	0.153705	0.153705	0.153705	0.153705	0.153705	0.153705	0.153705	0.153705	0.156768	0.153375	0.153375	0.156768	0.156768	0.151006	0.153705	0.153705	0.156768	0.156768	0.156768	0.162254	0.159863	0.159863	0.159863	0.159863	0.159863	0.159863	0.162991
[truncated: 72 more columns]
