# Supplementary material for: Twenty Years of Equine Piroplasmosis Research: Global Distribution, Molecular Diagnosis, and Phylogeny
Source: Pathogens. 2020 Nov 8;9(11):926. doi: 10.3390/pathogens9110926 (PMC7695325; doi:10.3390/pathogens9110926)
Supplement: Supplementary file 1 [file pathogens-09-00926-s001.zip › pathogens-941151-supplementary/S5.xls]

## Sheet: MatrixOutput
Table S5. Estimates of evolutionary divergence between T. equi ema-2 gene sequences. Each sequence is labled with its GenBank accession number, and its assigned genotype appears in curley brackets. The number of base substitutions per site from between sequences are shown. Standard error estimate(s) are shown above the diagonal. Analyses were conducted using the Kimura 2-parameter model. The rate…
MN624979/EMA-2/Israel/dT5{A}		0	0	0	0	0	0	0	0	0	0.00117353	0.00348054	0.00348054	0.00374852	0.00359536	0.00397859	0.00397859	0.00380679	0.0038122	0.00372172	0.00356471	0.00383882	0.00383882	0.0101688	0.0101688	0.0101857	0.0102153	0.0102153	0.0102153
MN624972/EMA-2/Israel/Kar{A}	0		0	0	0	0	0	0	0	0	0.00117353	0.00348054	0.00348054	0.00374852	0.00359536	0.00397859	0.00397859	0.00380679	0.0038122	0.00372172	0.00356471	0.00383882	0.00383882	0.0101688	0.0101688	0.0101857	0.0102153	0.0102153	0.0102153
MN624971/EMA-2/Israel/Dia{A}	0	0		0	0	0	0	0	0	0	0.00117353	0.00348054	0.00348054	0.00374852	0.00359536	0.00397859	0.00397859	0.00380679	0.0038122	0.00372172	0.00356471	0.00383882	0.00383882	0.0101688	0.0101688	0.0101857	0.0102153	0.0102153	0.0102153
MN624968/EMA-2/Israel/Mish{A}	0	0	0		0	0	0	0	0	0	0.00117353	0.00348054	0.00348054	0.00374852	0.00359536	0.00397859	0.00397859	0.00380679	0.0038122	0.00372172	0.00356471	0.00383882	0.00383882	0.0101688	0.0101688	0.0101857	0.0102153	0.0102153	0.0102153
MN624967/EMA-2/Israel/Gau{A}	0	0	0	0		0	0	0	0	0	0.00117353	0.00348054	0.00348054	0.00374852	0.00359536	0.00397859	0.00397859	0.00380679	0.0038122	0.00372172	0.00356471	0.00383882	0.00383882	0.0101688	0.0101688	0.0101857	0.0102153	0.0102153	0.0102153
MN624965/EMA-2/Israel/52b{A}	0	0	0	0	0		0	0	0	0	0.00117353	0.00348054	0.00348054	0.00374852	0.00359536	0.00397859	0.00397859	0.00380679	0.0038122	0.00372172	0.00356471	0.00383882	0.00383882	0.0101688	0.0101688	0.0101857	0.0102153	0.0102153	0.0102153
MN624970/EMA-2/Israel/BS{A}	0	0	0	0	0	0		0	0	0	0.00117353	0.00348054	0.00348054	0.00374852	0.00359536	0.00397859	0.00397859	0.00380679	0.0038122	0.00372172	0.00356471	0.00383882	0.00383882	0.0101688	0.0101688	0.0101857	0.0102153	0.0102153	0.0102153
MN624978/EMA-2/Israel/dK4{A}	0	0	0	0	0	0	0		0	0	0.00117353	0.00348054	0.00348054	0.00374852	0.00359536	0.00397859	0.00397859	0.00380679	0.0038122	0.00372172	0.00356471	0.00383882	0.00383882	0.0101688	0.0101688	0.0101857	0.0102153	0.0102153	0.0102153
MN624966/EMA-2/Israel/Sma{A}	0	0	0	0	0	0	0	0		0	0.00117353	0.00348054	0.00348054	0.00374852	0.00359536	0.00397859	0.00397859	0.00380679	0.0038122	0.00372172	0.00356471	0.00383882	0.00383882	0.0101688	0.0101688	0.0101857	0.0102153	0.0102153	0.0102153
U97169.1/EMA-2/Florida/complete_cds{A}	0	0	0	0	0	0	0	0	0		0.00117353	0.00348054	0.00348054	0.00374852	0.00359536	0.00397859	0.00397859	0.00380679	0.0038122	0.00372172	0.00356471	0.00383882	0.00383882	0.0101688	0.0101688	0.0101857	0.0102153	0.0102153	0.0102153
MN624969/EMA-2/Israel/BP{A}	0.00128246	0.00128246	0.00128246	0.00128246	0.00128246	0.00128246	0.00128246	0.00128246	0.00128246	0.00128246		0.00369453	0.00369453	0.00394532	0.00375952	0.00412152	0.00412152	0.00396617	0.00395828	0.00385368	0.00371492	0.00397251	0.00397251	0.00994568	0.00994568	0.00996213	0.00999058	0.00999058	0.00999058
MN519205/EMA-2/Nigeria/DZ36{B}	0.0090935	0.0090935	0.0090935	0.0090935	0.0090935	0.0090935	0.0090935	0.0090935	0.0090935	0.0090935	0.0104214		0	0.00120016	0.00123546	0.00270442	0.00270442	0.00243495	0.00256663	0.00244543	0.00213901	0.00255637	0.00255637	0.00909421	0.00909421	0.00914323	0.00917416	0.00917416	0.00917416
MN519203/EMA-2/Nigeria/DZ22{B}	0.0090935	0.0090935	0.0090935	0.0090935	0.0090935	0.0090935	0.0090935	0.0090935	0.0090935	0.0090935	0.0104214	0		0.00120016	0.00123546	0.00270442	0.00270442	0.00243495	0.00256663	0.00244543	0.00213901	0.00255637	0.00255637	0.00909421	0.00909421	0.00914323	0.00917416	0.00917416	0.00917416
MN519202/EMA-2/Nigeria/DZ13{B}	0.0104214	0.0104214	0.0104214	0.0104214	0.0104214	0.0104214	0.0104214	0.0104214	0.0104214	0.0104214	0.0117572	0.00128246	0.00128246		0.00173281	0.00295765	0.00295765	0.00275303	0.00287861	0.00275851	0.0024978	0.00287957	0.00287957	0.00924035	0.00924035	0.00927141	0.00930116	0.00930116	0.00930116
MN519204_EMA-2_Nigeria_DZ31	0.0104052	0.0104052	0.0104052	0.0104052	0.0104052	0.0104052	0.0104052	0.0104052	0.0104052	0.0104052	0.011737	0.00128154	0.00128154	0.0025677		0.00241182	0.00241182	0.00210369	0.00224023	0.00211099	0.00173798	0.00222509	0.00222509	0.00914653	0.00914653	0.0092016	0.00923238	0.00923238	0.00923238
KC347578.1/EMA-2/India/Karnal{B}	0.0131008	0.0131008	0.0131008	0.0131008	0.0131008	0.0131008	0.0131008	0.0131008	0.0131008	0.0131008	0.0144523	0.00646079	0.00646079	0.00777331	0.00516245		0	0.00119473	0.00215765	0.00214056	0.00174958	0.00217214	0.00217214	0.00932289	0.00932289	0.00939621	0.00942852	0.00942852	0.00942852
JX024751.1/EMA-2/USDA{B}	0.0131008	0.0131008	0.0131008	0.0131008	0.0131008	0.0131008	0.0131008	0.0131008	0.0131008	0.0131008	0.0144523	0.00646079	0.00646079	0.00777331	0.00516245	0		0.00119473	0.00215765	0.00214056	0.00174958	0.00217214	0.00217214	0.00932289	0.00932289	0.00939621	0.00942852	0.00942852	0.00942852
MG874702.1/EMA-2/India/Guj_19{B}	0.0117572	0.0117572	0.0117572	0.0117572	0.0117572	0.0117572	0.0117572	0.0117572	0.0117572	0.0117572	0.0131008	0.00515588	0.00515588	0.00646079	0.00386132	0.00128246	0.00128246		0.00185795	0.00174474	0.0012752	0.00177536	0.00177536	0.00917463	0.00917463	0.00924231	0.00927349	0.00927349	0.00927349
MG874703.1/EMA-2/India/Guj_21{B}	0.0117572	0.0117572	0.0117572	0.0117572	0.0117572	0.0117572	0.0117572	0.0117572	0.0117572	0.0117572	0.0131008	0.00515588	0.00515588	0.00646079	0.00386132	0.00386971	0.00386971	0.00257234		0.0018251	0.00129936	0.00177333	0.00177333	0.00942604	0.00942604	0.00950207	0.00953614	0.00953614	0.00953614
MG874701.1/EMA-2/India/Raj_20{B}	0.0117572	0.0117572	0.0117572	0.0117572	0.0117572	0.0117572	0.0117572	0.0117572	0.0117572	0.0117572	0.0131008	0.00515588	0.00515588	0.00646079	0.00386132	0.00386971	0.00386971	0.00257234	0.00257234		0.00124374	0.00183131	0.00183131	0.00953303	0.00953303	0.00959899	0.00963228	0.00963228	0.00963228
MG874704.1/EMA-2/India/Guj_23{B}	0.0104214	0.0104214	0.0104214	0.0104214	0.0104214	0.0104214	0.0104214	0.0104214	0.0104214	0.0104214	0.0117572	0.00385852	0.00385852	0.00515588	0.0025677	0.00257234	0.00257234	0.00128246	0.00128246	0.00128246		0.00125518	0.00125518	0.00925496	0.00925496	0.0093242	0.00935629	0.00935629	0.00935629
MG874700.1/EMA-2/India/Raj_17{B}	0.0117572	0.0117572	0.0117572	0.0117572	0.0117572	0.0117572	0.0117572	0.0117572	0.0117572	0.0117572	0.0131008	0.00515588	0.00515588	0.00646079	0.00386132	0.00386971	0.00386971	0.00257234	0.00257234	0.00257234	0.00128246		0	0.00941315	0.00941315	0.00948007	0.00951282	0.00951282	0.00951282
MG874699.1/EMA-2/India/Raj_16{B}	0.0117572	0.0117572	0.0117572	0.0117572	0.0117572	0.0117572	0.0117572	0.0117572	0.0117572	0.0117572	0.0131008	0.00515588	0.00515588	0.00646079	0.00386132	0.00386971	0.00386971	0.00257234	0.00257234	0.00257234	0.00128246	0		0.00941315	0.00941315	0.00948007	0.00951282	0.00951282	0.00951282
AB013725.1/EMA-2/USDA{C}	0.0579144	0.0579144	0.0579144	0.0579144	0.0579144	0.0579144	0.0579144	0.0579144	0.0579144	0.0579144	0.0563302	0.0502897	0.0502897	0.0518442	0.0517375	0.054756	0.054756	0.0531917	0.0563302	0.0563302	0.054756	0.0563302	0.0563302		0	0.00118323	0.00118563	0.00118563	0.00118563
KM264373.1/EMA-2/India/Karnal{C}	0.0579144	0.0579144	0.0579144	0.0579144	0.0579144	0.0579144	0.0579144	0.0579144	0.0579144	0.0579144	0.0563302	0.0502897	0.0502897	0.0518442	0.0517375	0.054756	0.054756	0.0531917	0.0563302	0.0563302	0.054756	0.0563302	0.0563302	0		0.00118323	0.00118563	0.00118563	0.00118563
MG874697.1/EMA-2/India/Har_3{C}	0.05939	0.05939	0.05939	0.05939	0.05939	0.05939	0.05939	0.05939	0.05939	0.05939	0.0578008	0.0517375	0.0517375	0.0532969	0.0531917	0.0562217	0.0562217	0.0546524	0.0578008	0.0578008	0.0562217	0.0578008	0.0578008	0.00128154	0.00128154		0.00118323	0.00118323	0.00118323
MG874696.1/EMA-2/India/Har_216{C}	0.0595087	0.0595087	0.0595087	0.0595087	0.0595087	0.0595087	0.0595087	0.0595087	0.0595087	0.0595087	0.0579144	0.0518442	0.0518442	0.0534085	0.0532969	0.0563302	0.0563302	0.054756	0.0579144	0.0579144	0.0563302	0.0579144	0.0579144	0.00128246	0.00128246	0.00128154		0	0
MG874698.1/EMA-2/India/Har_7{C}	0.0595087	0.0595087	0.0595087	0.0595087	0.0595087	0.0595087	0.0595087	0.0595087	0.0595087	0.0595087	0.0579144	0.0518442	0.0518442	0.0534085	0.0532969	0.0563302	0.0563302	0.054756	0.0579144	0.0579144	0.0563302	0.0579144	0.0579144	0.00128246	0.00128246	0.00128154	0		0
MN624976/EMA-2/Israel/dA11{C}	0.0595087	0.0595087	0.0595087	0.0595087	0.0595087	0.0595087	0.0595087	0.0595087	0.0595087	0.0595087	0.0579144	0.0518442	0.0518442	0.0534085	0.0532969	0.0563302	0.0563302	0.054756	0.0579144	0.0579144	0.0563302	0.0579144	0.0579144	0.00128246	0.00128246	0.00128154	0	0
