# Supplementary material for: Twenty Years of Equine Piroplasmosis Research: Global Distribution, Molecular Diagnosis, and Phylogeny
Source: Pathogens. 2020 Nov 8;9(11):926. doi: 10.3390/pathogens9110926 (PMC7695325; doi:10.3390/pathogens9110926)
Supplement: Supplementary file 1 [file pathogens-09-00926-s001.zip › pathogens-941151-supplementary/S6.xls]

## Sheet: MatrixOutput
Table S6. Estimates of evolutionary divergence between B. caballi 18S rRNA gene sequences. Each sequence is labled with its GenBank accession number, and its assigned genotype appears in curley brackets. The number of base substitutions per site from between sequences are shown. Analyses were conducted using the Kimura 2-parameter model. The rate variation among sites was modeled with a gamma dis…
JX049130.1/Saint_Kitts_and_Navis/EqP-117_{A}
AB734405.2/Mongolia/A195_{A}	0
AB734404.2/Mongolia/A161_{A}	0	0
AB734409.2/Mongolia/U244_{A}	0.0538672	0.0538672	0.0538672
AB734398.2/Mongolia/U232_{A}	0	0	0	0.0538672
AB734397.2/Mongolia/U231_{A}	0	0	0	0.0538672	0
AB734396.2/Mongolia/T23_{A}	0	0	0	0.0538672	0	0
AB734395.2/Mongolia/U240_{A}	0	0	0	0.0538672	0	0	0
AB734394.2/Mongolia/A214_{A}	0	0	0	0.0538672	0	0	0	0
AB734392.2/Mongolia/A123_{A}	0	0	0	0.0538672	0	0	0	0	0
MH651222.1/China/x167_{A}	0	0	0	0.0538672	0	0	0	0	0	0
MH651219.1/China/99-3_{A}	0	0	0	0.0538672	0	0	0	0	0	0	0
MH651221.1/China/c99-1_{A}	0	0	0	0.0538672	0	0	0	0	0	0	0	0
MH651220.1/China/99-2_{A}	0	0	0	0.0538672	0	0	0	0	0	0	0	0	0
MH651223.1/China/x32_{A}	0	0	0	0.0538672	0	0	0	0	0	0	0	0	0	0
EU642512.1/South_Africa/A_CABEQ30_{A}	0	0	0	0.0538672	0	0	0	0	0	0	0	0	0	0	0
KY952235.1/Brazil/157_{A}	0	0	0	0.0538672	0	0	0	0	0	0	0	0	0	0	0	0
KY952234.1/Brazil/151_{A}	0	0	0	0.0538672	0	0	0	0	0	0	0	0	0	0	0	0	0
KY952233.1/Brazil/143_{A}	0	0	0	0.0538672	0	0	0	0	0	0	0	0	0	0	0	0	0	0
KY952236.1/Brazil/142_{A}	0	0	0	0.0538672	0	0	0	0	0	0	0	0	0	0	0	0	0	0	0
KY952238.1/Brazil/Jaboticabal_{A}	0	0	0	0.0538672	0	0	0	0	0	0	0	0	0	0	0	0	0	0	0	0
AY534883.1/Spain/EB1_{A}	0	0	0	0.0538672	0	0	0	0	0	0	0	0	0	0	0	0	0	0	0	0	0
AY309955.1/Spain/Spain-1_{A}	0.00295858	0.00295858	0.00295858	0.05736	0.00295858	0.00295858	0.00295858	0.00295858	0.00295858	0.00295858	0.00295858	0.00295858	0.00295858	0.00295858	0.00295858	0.00295858	0.00295858	0.00295858	0.00295858	0.00295858	0.00295858	0.00295858
FJ209026.1/Croatia/Dog_{A}	0	0	0	0.0538672	0	0	0	0	0	0	0	0	0	0	0	0	0	0	0	0	0	0	0.00295858
AB734393.2/Mongolia/A158_{A}	0	0	0	0.0538672	0	0	0	0	0	0	0	0	0	0	0	0	0	0	0	0	0	0	0.00295858	0
KJ787774.1/Italy/Donkey/80_{A}	0	0	0	0.0538672	0	0	0	0	0	0	0	0	0	0	0	0	0	0	0	0	0	0	0.00295858	0	0
KF055854.1/China_{A}	0.0180723	0.0180723	0.0180723	0.0470138	0.0180723	0.0180723	0.0180723	0.0180723	0.0180723	0.0180723	0.0180723	0.0180723	0.0180723	0.0180723	0.0180723	0.0180723	0.0180723	0.0180723	0.0180723	0.0180723	0.0180723	0.0180723	0.0211756	0.0180723	0.0180723	0.0180723
MF120933.1/China/Tick/Alashankou1-27_{B1}	0.0604968	0.0604968	0.0604968	0.0243687	0.0604968	0.0604968	0.0604968	0.0604968	0.0604968	0.0604968	0.0604968	0.0604968	0.0604968	0.0604968	0.0604968	0.0604968	0.0604968	0.0604968	0.0604968	0.0604968	0.0604968	0.0604968	0.0640121	0.0604968	0.0604968	0.0604968	0.046875
MF120936.1/China/Tick/Hutubi105_{B1}	0.0604968	0.0604968	0.0604968	0.0243687	0.0604968	0.0604968	0.0604968	0.0604968	0.0604968	0.0604968	0.0604968	0.0604968	0.0604968	0.0604968	0.0604968	0.0604968	0.0604968	0.0604968	0.0604968	0.0604968	0.0604968	0.0604968	0.0640121	0.0604968	0.0604968	0.0604968	0.046875	0
MF120934.1/China/TickAlashankou5-45_{B1}	0.0604968	0.0604968	0.0604968	0.0243687	0.0604968	0.0604968	0.0604968	0.0604968	0.0604968	0.0604968	0.0604968	0.0604968	0.0604968	0.0604968	0.0604968	0.0604968	0.0604968	0.0604968	0.0604968	0.0604968	0.0604968	0.0604968	0.0640121	0.0604968	0.0604968	0.0604968	0.046875	0	0
KX375824.1/Italy/Tick/Bacab1_{B1}	0.0604968	0.0604968	0.0604968	0.0243687	0.0604968	0.0604968	0.0604968	0.0604968	0.0604968	0.0604968	0.0604968	0.0604968	0.0604968	0.0604968	0.0604968	0.0604968	0.0604968	0.0604968	0.0604968	0.0604968	0.0604968	0.0604968	0.0640121	0.0604968	0.0604968	0.0604968	0.046875	0	0	0
MG052892.1/Senegal/NScv21_{B1}	0.0604968	0.0604968	0.0604968	0.0243687	0.0604968	0.0604968	0.0604968	0.0604968	0.0604968	0.0604968	0.0604968	0.0604968	0.0604968	0.0604968	0.0604968	0.0604968	0.0604968	0.0604968	0.0604968	0.0604968	0.0604968	0.0604968	0.0640121	0.0604968	0.0604968	0.0604968	0.046875	0	0	0	0
EU888900.1/South_Africa/CABEQ50_B1_{B1}	0.0604968	0.0604968	0.0604968	0.0243687	0.0604968	0.0604968	0.0604968	0.0604968	0.0604968	0.0604968	0.0604968	0.0604968	0.0604968	0.0604968	0.0604968	0.0604968	0.0604968	0.0604968	0.0604968	0.0604968	0.0604968	0.0604968	0.0640121	0.0604968	0.0604968	0.0604968	0.046875	0	0	0	0	0
EU888901.1/South_Africa/CABEQ51_B1_{B1}	0.0604968	0.0604968	0.0604968	0.0243687	0.0604968	0.0604968	0.0604968	0.0604968	0.0604968	0.0604968	0.0604968	0.0604968	0.0604968	0.0604968	0.0604968	0.0604968	0.0604968	0.0604968	0.0604968	0.0604968	0.0604968	0.0604968	0.0640121	0.0604968	0.0604968	0.0604968	0.046875	0	0	0	0	0	0
EU888904.1/South_Africa/B1_CABRBEQ164_{B1}	0.0604968	0.0604968	0.0604968	0.0243687	0.0604968	0.0604968	0.0604968	0.0604968	0.0604968	0.0604968	0.0604968	0.0604968	0.0604968	0.0604968	0.0604968	0.0604968	0.0604968	0.0604968	0.0604968	0.0604968	0.0604968	0.0604968	0.0640121	0.0604968	0.0604968	0.0604968	0.046875	0	0	0	0	0	0	0
EU642513.1/South_Africa/B1_CABRBEQ179_{B1}	0.0604968	0.0604968	0.0604968	0.0243687	0.0604968	0.0604968	0.0604968	0.0604968	0.0604968	0.0604968	0.0604968	0.0604968	0.0604968	0.0604968	0.0604968	0.0604968	0.0604968	0.0604968	0.0604968	0.0604968	0.0604968	0.0604968	0.0640121	0.0604968	0.0604968	0.0604968	0.046875	0	0	0	0	0	0	0	0
Z15104.1/South_Africa/Kaalplaas_{B1}	0.0673744	0.0673744	0.0673744	0.0306527	0.0673744	0.0673744	0.0673744	0.0673744	0.0673744	0.0673744	0.0673744	0.0673744	0.0673744	0.0673744	0.0673744	0.0673744	0.0673744	0.0673744	0.0673744	0.0673744	0.0673744	0.0673744	0.0709354	0.0673744	0.0673744	0.0673744	0.0535785	0.00593477	0.00593477	0.00593477	0.00593477	0.00593477	0.00593477	0.00593477	0.00593477	0.00593477
AB734390.2/Mongolia/T90_{B1}	0.0710415	0.0710415	0.0710415	0.0211756	0.0710415	0.0710415	0.0710415	0.0710415	0.0710415	0.0710415	0.0710415	0.0710415	0.0710415	0.0710415	0.0710415	0.0710415	0.0710415	0.0710415	0.0710415	0.0710415	0.0710415	0.0710415	0.0746726	0.0710415	0.0710415	0.0710415	0.0569781	0.0150015	0.0150015	0.0150015	0.0150015	0.0150015	0.0150015	0.0150015	0.0150015	0.0150015	0.00894198
AB734400.2/Mongolia/U243_{B1}	0.0783517	0.0783517	0.0783517	0.0274965	0.0783517	0.0783517	0.0783517	0.0783517	0.0783517	0.0783517	0.0783517	0.0783517	0.0783517	0.0783517	0.0783517	0.0783517	0.0783517	0.0783517	0.0783517	0.0783517	0.0783517	0.0783517	0.0820797	0.0783517	0.0783517	0.0783517	0.0639194	0.0212083	0.0212083	0.0212083	0.0212083	0.0212083	0.0212083	0.0212083	0.0212083	0.0212083	0.0150745	0.00595238
AB734401.2/Mongolia/U237_{B1}	0.0783517	0.0783517	0.0783517	0.0274965	0.0783517	0.0783517	0.0783517	0.0783517	0.0783517	0.0783517	0.0783517	0.0783517	0.0783517	0.0783517	0.0783517	0.0783517	0.0783517	0.0783517	0.0783517	0.0783517	0.0783517	0.0783517	0.0820797	0.0783517	0.0783517	0.0783517	0.0639194	0.0212083	0.0212083	0.0212083	0.0212083	0.0212083	0.0212083	0.0212083	0.0212083	0.0212083	0.0150745	0.00595238	0
AB734402.2/Mongolia/_A142_{B1}	0.0783517	0.0783517	0.0783517	0.0274965	0.0783517	0.0783517	0.0783517	0.0783517	0.0783517	0.0783517	0.0783517	0.0783517	0.0783517	0.0783517	0.0783517	0.0783517	0.0783517	0.0783517	0.0783517	0.0783517	0.0783517	0.0783517	0.0820797	0.0783517	0.0783517	0.0783517	0.0639194	0.0212083	0.0212083	0.0212083	0.0212083	0.0212083	0.0212083	0.0212083	0.0212083	0.0212083	0.0150745	0.00595238	0	0
AB734403.2/Mongolia/A188_{B1}	0.0783517	0.0783517	0.0783517	0.0274965	0.0783517	0.0783517	0.0783517	0.0783517	0.0783517	0.0783517	0.0783517	0.0783517	0.0783517	0.0783517	0.0783517	0.0783517	0.0783517	0.0783517	0.0783517	0.0783517	0.0783517	0.0783517	0.0820797	0.0783517	0.0783517	0.0783517	0.0639194	0.0212083	0.0212083	0.0212083	0.0212083	0.0212083	0.0212083	0.0212083	0.0212083	0.0212083	0.0150745	0.00595238	0	0	0
MH424324.1/Guinea/Tick/Bc-Guinea-1_{B2}	0.0780777	0.0780777	0.0780777	0.027439	0.0780777	0.0780777	0.0780777	0.0780777	0.0780777	0.0780777	0.0780777	0.0780777	0.0780777	0.0780777	0.0780777	0.0780777	0.0780777	0.0780777	0.0780777	0.0780777	0.0780777	0.0780777	0.0817567	0.0780777	0.0780777	0.0780777	0.0708624	0.0403312	0.0403312	0.0403312	0.0403312	0.0403312	0.0403312	0.0403312	0.0403312	0.0403312	0.0338915	0.0243168	0.0307155	0.0307155	0.0307155	0.0307155
MH424325.1/Guinea/Tick/Bc-Guinea-2_{B2}	0.0710415	0.0710415	0.0710415	0.0211756	0.0710415	0.0710415	0.0710415	0.0710415	0.0710415	0.0710415	0.0710415	0.0710415	0.0710415	0.0710415	0.0710415	0.0710415	0.0710415	0.0710415	0.0710415	0.0710415	0.0710415	0.0710415	0.0746726	0.0710415	0.0710415	0.0710415	0.0639194	0.0338915	0.0338915	0.0338915	0.0338915	0.0338915	0.0338915	0.0338915	0.0338915	0.0338915	0.0403312	0.0306187	0.0370967	0.0370967	0.0370967	0.0370967	0.0119582
KJ941112.1/Ethiopia/Tick/v91_{B2}	0.0745429	0.0745429	0.0745429	0.0242931	0.0745429	0.0745429	0.0745429	0.0745429	0.0745429	0.0745429	0.0745429	0.0745429	0.0745429	0.0745429	0.0745429	0.0745429	0.0745429	0.0745429	0.0745429	0.0745429	0.0745429	0.0745429	0.0781979	0.0745429	0.0745429	0.0745429	0.0673744	0.0435957	0.0435957	0.0435957	0.0435957	0.0435957	0.0435957	0.0435957	0.0435957	0.0435957	0.0502162	0.0402909	0.0468905	0.0468905	0.0468905	0.0468905	0.0402909	0.0338131
KX375825.1/Italy/Tick/Bacab5_{B2}	0.0505476	0.0505476	0.0505476	0.00295422	0.0505476	0.0505476	0.0505476	0.0505476	0.0505476	0.0505476	0.0505476	0.0505476	0.0505476	0.0505476	0.0505476	0.0505476	0.0505476	0.0505476	0.0505476	0.0505476	0.0505476	0.0505476	0.0540181	0.0505476	0.0505476	0.0505476	0.0437375	0.0243168	0.0243168	0.0243168	0.0243168	0.0243168	0.0243168	0.0243168	0.0243168	0.0243168	0.0306187	0.0242931	0.0306527	0.0306527	0.0306527	0.0306527	0.0306139	0.0242931	0.027439
EU642514.1/South_Africa/B2_CABRBEQ115_{B2}	0.0538672	0.0538672	0.0538672	0	0.0538672	0.0538672	0.0538672	0.0538672	0.0538672	0.0538672	0.0538672	0.0538672	0.0538672	0.0538672	0.0538672	0.0538672	0.0538672	0.0538672	0.0538672	0.0538672	0.0538672	0.0538672	0.05736	0.0538672	0.0538672	0.0538672	0.0470138	0.0243687	0.0243687	0.0243687	0.0243687	0.0243687	0.0243687	0.0243687	0.0243687	0.0243687	0.0306527	0.0211756	0.0274965	0.0274965	0.0274965	0.0274965	0.027439	0.0211756	0.0242931	0.00295422
AB734386.2/Mongolia/T4_{B2}	0.0538672	0.0538672	0.0538672	0	0.0538672	0.0538672	0.0538672	0.0538672	0.0538672	0.0538672	0.0538672	0.0538672	0.0538672	0.0538672	0.0538672	0.0538672	0.0538672	0.0538672	0.0538672	0.0538672	0.0538672	0.0538672	0.05736	0.0538672	0.0538672	0.0538672	0.0470138	0.0243687	0.0243687	0.0243687	0.0243687	0.0243687	0.0243687	0.0243687	0.0243687	0.0243687	0.0306527	0.0211756	0.0274965	0.0274965	0.0274965	0.0274965	0.027439	0.0211756	0.0242931	0.00295422	0
AB734387.2/Mongolia/T16_{B2}	0.0538672	0.0538672	0.0538672	0	0.0538672	0.0538672	0.0538672	0.0538672	0.0538672	0.0538672	0.0538672	0.0538672	0.0538672	0.0538672	0.0538672	0.0538672	0.0538672	0.0538672	0.0538672	0.0538672	0.0538672	0.0538672	0.05736	0.0538672	0.0538672	0.0538672	0.0470138	0.0243687	0.0243687	0.0243687	0.0243687	0.0243687	0.0243687	0.0243687	0.0243687	0.0243687	0.0306527	0.0211756	0.0274965	0.0274965	0.0274965	0.0274965	0.027439	0.0211756	0.0242931	0.00295422	0	0
AB734388.2/Mongolia/T48_{B2}	0.0538672	0.0538672	0.0538672	0	0.0538672	0.0538672	0.0538672	0.0538672	0.0538672	0.0538672	0.0538672	0.0538672	0.0538672	0.0538672	0.0538672	0.0538672	0.0538672	0.0538672	0.0538672	0.0538672	0.0538672	0.0538672	0.05736	0.0538672	0.0538672	0.0538672	0.0470138	0.0243687	0.0243687	0.0243687	0.0243687	0.0243687	0.0243687	0.0243687	0.0243687	0.0243687	0.0306527	0.0211756	0.0274965	0.0274965	0.0274965	0.0274965	0.027439	0.0211756	0.0242931	0.00295422	0	0	0
AB734389.2/Mongolia/T64_{B2}	0.0538672	0.0538672	0.0538672	0	0.0538672	0.0538672	0.0538672	0.0538672	0.0538672	0.0538672	0.0538672	0.0538672	0.0538672	0.0538672	0.0538672	0.0538672	0.0538672	0.0538672	0.0538672	0.0538672	0.0538672	0.0538672	0.05736	0.0538672	0.0538672	0.0538672	0.0470138	0.0243687	0.0243687	0.0243687	0.0243687	0.0243687	0.0243687	0.0243687	0.0243687	0.0243687	0.0306527	0.0211756	0.0274965	0.0274965	0.0274965	0.0274965	0.027439	0.0211756	0.0242931	0.00295422	0	0	0
AB734391.2/Mongolia/T103_{B2}	0.0538672	0.0538672	0.0538672	0	0.0538672	0.0538672	0.0538672	0.0538672	0.0538672	0.0538672	0.0538672	0.0538672	0.0538672	0.0538672	0.0538672	0.0538672	0.0538672	0.0538672	0.0538672	0.0538672	0.0538672	0.0538672	0.05736	0.0538672	0.0538672	0.0538672	0.0470138	0.0243687	0.0243687	0.0243687	0.0243687	0.0243687	0.0243687	0.0243687	0.0243687	0.0243687	0.0306527	0.0211756	0.0274965	0.0274965	0.0274965	0.0274965	0.027439	0.0211756	0.0242931	0.00295422	0	0	0
AB734406.2/Mongolia/A139_{B2}	0.0538672	0.0538672	0.0538672	0	0.0538672	0.0538672	0.0538672	0.0538672	0.0538672	0.0538672	0.0538672	0.0538672	0.0538672	0.0538672	0.0538672	0.0538672	0.0538672	0.0538672	0.0538672	0.0538672	0.0538672	0.0538672	0.05736	0.0538672	0.0538672	0.0538672	0.0470138	0.0243687	0.0243687	0.0243687	0.0243687	0.0243687	0.0243687	0.0243687	0.0243687	0.0243687	0.0306527	0.0211756	0.0274965	0.0274965	0.0274965	0.0274965	0.027439	0.0211756	0.0242931	0.00295422	0	0	0
AB734407.2/Mongolia/A135_{B2}	0.0538672	0.0538672	0.0538672	0	0.0538672	0.0538672	0.0538672	0.0538672	0.0538672	0.0538672	0.0538672	0.0538672	0.0538672	0.0538672	0.0538672	0.0538672	0.0538672	0.0538672	0.0538672	0.0538672	0.0538672	0.0538672	0.05736	0.0538672	0.0538672	0.0538672	0.0470138	0.0243687	0.0243687	0.0243687	0.0243687	0.0243687	0.0243687	0.0243687	0.0243687	0.0243687	0.0306527	0.0211756	0.0274965	0.0274965	0.0274965	0.0274965	0.027439	0.0211756	0.0242931	0.00295422	0	0	0
AB734408.2/Mongolia/_A134_{B2}	0.0538672	0.0538672	0.0538672	0	0.0538672	0.0538672	0.0538672	0.0538672	0.0538672	0.0538672	0.0538672	0.0538672	0.0538672	0.0538672	0.0538672	0.0538672	0.0538672	0.0538672	0.0538672	0.0538672	0.0538672	0.0538672	0.05736	0.0538672	0.0538672	0.0538672	0.0470138	0.0243687	0.0243687	0.0243687	0.0243687	0.0243687	0.0243687	0.0243687	0.0243687	0.0243687	0.0306527	0.0211756	0.0274965	0.0274965	0.0274965	0.0274965	0.027439	0.0211756	0.0242931	0.00295422	0	0	0
AB734399.2/Mongolia/U244_{B2}	0	0	0	0.0538672	0	0	0	0	0	0	0	0	0	0	0	0	0	0	0	0	0	0	0.00295858	0	0	0	0.0180723	0.0604968	0.0604968	0.0604968	0.0604968	0.0604968	0.0604968	0.0604968	0.0604968	0.0604968	0.0673744	0.0710415	0.0783517	0.0783517	0.0783517	0.0783517	0.0780777	0.0710415	0.0745429	0.0505476	0.0538672	0.0538672	0.0538672
[truncated: 6 more columns]
