# Supplementary material for: Twenty Years of Equine Piroplasmosis Research: Global Distribution, Molecular Diagnosis, and Phylogeny
Source: Pathogens. 2020 Nov 8;9(11):926. doi: 10.3390/pathogens9110926 (PMC7695325; doi:10.3390/pathogens9110926)
Supplement: Supplementary file 1 [file pathogens-09-00926-s001.zip › pathogens-941151-supplementary/S7.xls]

## Sheet: MatrixOutput
Table S7. Estimates of evolutionary divergence between B. caballi rap-1 gene sequences. Each sequence is labled with its GenBank accession number, and its assigned genotype appears in curley brackets. The number of base substitutions per site from between sequences are shown. Analyses were conducted using the Kimura 2-parameter model. The rate variation among sites was modeled with a gamma distri…
AB703065.1/Mongolia/U240_{B1}
AB703066.1/Mongolia/T23_{B1}	0
AB703063.1/Mongolia/_A214_{B1}	0	0
AB703060.1/Mongolia/A123_{B1}	0	0	0
AB703059.1/Mongolia/A122_{B1}	0	0	0	0
AB703056.1/Mongolia/T64_{B1}	0	0	0	0	0
AB703055.1/Mongolia/T63_{B1}	0	0	0	0	0	0
AB703054.1/Mongolia/T48_{B1}	0	0	0	0	0	0	0
AB703053.1/Mongolia/T35_{B1}	0	0	0	0	0	0	0	0
AB703052./Mongolia/T17_{B1}	0	0	0	0	0	0	0	0	0
AB703051.1/Mongolia/T16_{B1}	0	0	0	0	0	0	0	0	0	0
AB703050.1/Mongolia/T4_{B1}	0	0	0	0	0	0	0	0	0	0	0
KR811095.1/Egypt/1-1_{B1}	0	0	0	0	0	0	0	0	0	0	0	0
AB731209.2/Mongolia/U242_{B1}	0	0	0	0	0	0	0	0	0	0	0	0	0
AB703058.1/Mongolia/T103_{B1}	0.00263852	0.00263852	0.00263852	0.00263852	0.00263852	0.00263852	0.00263852	0.00263852	0.00263852	0.00263852	0.00263852	0.00263852	0.00263852	0.00263852
AB703067.1/Mongolia/T81_{B1}	0.00263505	0.00263505	0.00263505	0.00263505	0.00263505	0.00263505	0.00263505	0.00263505	0.00263505	0.00263505	0.00263505	0.00263505	0.00263505	0.00263505	0.00528752
AB703062.1/Mongolia/A158_{B1}	0.00263852	0.00263852	0.00263852	0.00263852	0.00263852	0.00263852	0.00263852	0.00263852	0.00263852	0.00263852	0.00263852	0.00263852	0.00263852	0.00263852	0.00530504	0.00528752
AB703064.1/Mongolia/U223_{B1}	0.00263852	0.00263852	0.00263852	0.00263852	0.00263852	0.00263852	0.00263852	0.00263852	0.00263852	0.00263852	0.00263852	0.00263852	0.00263852	0.00263852	0.00530504	0.00528752	0.00530504
AB731207.2/Mongolia/U231_{B1}	0.00263852	0.00263852	0.00263852	0.00263852	0.00263852	0.00263852	0.00263852	0.00263852	0.00263852	0.00263852	0.00263852	0.00263852	0.00263852	0.00263852	0.00530504	0.00528752	0.00530504	0.00530504
AB731208.2/Mongolia/U232_{B1}	0.00263852	0.00263852	0.00263852	0.00263852	0.00263852	0.00263852	0.00263852	0.00263852	0.00263852	0.00263852	0.00263852	0.00263852	0.00263852	0.00263852	0.00530504	0.00528752	0.00530504	0.00530504	0
AB731206.2/Mongolia/U228_{B1}	0.00263852	0.00263852	0.00263852	0.00263852	0.00263852	0.00263852	0.00263852	0.00263852	0.00263852	0.00263852	0.00263852	0.00263852	0.00263852	0.00263852	0.00530504	0.00528752	0.00530504	0.00530504	0	0
AB731205.2/Mongolia/U238_{B1}	0.00263852	0.00263852	0.00263852	0.00263852	0.00263852	0.00263852	0.00263852	0.00263852	0.00263852	0.00263852	0.00263852	0.00263852	0.00263852	0.00263852	0.00530504	0.00528752	0.00530504	0.00530504	0	0	0
AB731204.2/Mongolia/U225_{B1}	0.00263852	0.00263852	0.00263852	0.00263852	0.00263852	0.00263852	0.00263852	0.00263852	0.00263852	0.00263852	0.00263852	0.00263852	0.00263852	0.00263852	0.00530504	0.00528752	0.00530504	0.00530504	0	0	0	0
AB731217.2/Mongolia/A161_{B1}	0.0106489	0.0106489	0.0106489	0.0106489	0.0106489	0.0106489	0.0106489	0.0106489	0.0106489	0.0106489	0.0106489	0.0106489	0.0106489	0.0106489	0.0133583	0.0133619	0.0133583	0.0133583	0.00796825	0.00796825	0.00796825	0.00796825	0.00796825
AB731219.2/Mongolia/A142_{B1}	0.0106489	0.0106489	0.0106489	0.0106489	0.0106489	0.0106489	0.0106489	0.0106489	0.0106489	0.0106489	0.0106489	0.0106489	0.0106489	0.0106489	0.0133583	0.0133619	0.0133583	0.0133583	0.00796825	0.00796825	0.00796825	0.00796825	0.00796825	0
AB731214.2_/Mongolia/_A135_{B1}	0.0106489	0.0106489	0.0106489	0.0106489	0.0106489	0.0106489	0.0106489	0.0106489	0.0106489	0.0106489	0.0106489	0.0106489	0.0106489	0.0106489	0.0133583	0.0133619	0.0133583	0.0133583	0.00796825	0.00796825	0.00796825	0.00796825	0.00796825	0	0
AB731213.2/Mongolia/A134_{B1}	0.0106489	0.0106489	0.0106489	0.0106489	0.0106489	0.0106489	0.0106489	0.0106489	0.0106489	0.0106489	0.0106489	0.0106489	0.0106489	0.0106489	0.0133583	0.0133619	0.0133583	0.0133583	0.00796825	0.00796825	0.00796825	0.00796825	0.00796825	0	0	0
AB731210.2/Mongolia/U244_{B1}	0.00795756	0.00795756	0.00795756	0.00795756	0.00795756	0.00795756	0.00795756	0.00795756	0.00795756	0.00795756	0.00795756	0.00795756	0.00795756	0.00795756	0.0106525	0.0106489	0.0106525	0.0106525	0.00529104	0.00529104	0.00529104	0.00529104	0.00529104	0.00263505	0.00263505	0.00263505	0.00263505
AB731211.2/Mongolia/U243_{B1}	0.00795756	0.00795756	0.00795756	0.00795756	0.00795756	0.00795756	0.00795756	0.00795756	0.00795756	0.00795756	0.00795756	0.00795756	0.00795756	0.00795756	0.0106525	0.0106489	0.0106525	0.0106525	0.00529104	0.00529104	0.00529104	0.00529104	0.00529104	0.00263505	0.00263505	0.00263505	0.00263505	0
AB731212.2/Mongolia/U237_{B1}	0.00795756	0.00795756	0.00795756	0.00795756	0.00795756	0.00795756	0.00795756	0.00795756	0.00795756	0.00795756	0.00795756	0.00795756	0.00795756	0.00795756	0.0106525	0.0106489	0.0106525	0.0106525	0.00529104	0.00529104	0.00529104	0.00529104	0.00529104	0.00263505	0.00263505	0.00263505	0.00263505	0	0
AB731215.2/Mongolia/A139_{B1}	0.00795756	0.00795756	0.00795756	0.00795756	0.00795756	0.00795756	0.00795756	0.00795756	0.00795756	0.00795756	0.00795756	0.00795756	0.00795756	0.00795756	0.0106525	0.0106489	0.0106525	0.0106525	0.00529104	0.00529104	0.00529104	0.00529104	0.00529104	0.00263505	0.00263505	0.00263505	0.00263505	0	0	0
AB731216.2/Mongolia/A195_{B1}	0.00795756	0.00795756	0.00795756	0.00795756	0.00795756	0.00795756	0.00795756	0.00795756	0.00795756	0.00795756	0.00795756	0.00795756	0.00795756	0.00795756	0.0106525	0.0106489	0.0106525	0.0106525	0.00529104	0.00529104	0.00529104	0.00529104	0.00529104	0.00263505	0.00263505	0.00263505	0.00263505	0	0	0	0
AB731218.2/Mongolia/A188_{B1}	0.00795756	0.00795756	0.00795756	0.00795756	0.00795756	0.00795756	0.00795756	0.00795756	0.00795756	0.00795756	0.00795756	0.00795756	0.00795756	0.00795756	0.0106525	0.0106489	0.0106525	0.0106525	0.00529104	0.00529104	0.00529104	0.00529104	0.00529104	0.00263505	0.00263505	0.00263505	0.00263505	0	0	0	0	0
AB703061.1/Mongolia/_A146_{B1}	0.00263852	0.00263852	0.00263852	0.00263852	0.00263852	0.00263852	0.00263852	0.00263852	0.00263852	0.00263852	0.00263852	0.00263852	0.00263852	0.00263852	0.00530504	0.00528752	0.00530504	0.00530504	0.00530504	0.00530504	0.00530504	0.00530504	0.00530504	0.0133583	0.0133583	0.0133583	0.0133583	0.0106525	0.0106525	0.0106525	0.0106525	0.0106525	0.0106525
AB703057.1/Mongolia/T90_{B1}	0.00263852	0.00263852	0.00263852	0.00263852	0.00263852	0.00263852	0.00263852	0.00263852	0.00263852	0.00263852	0.00263852	0.00263852	0.00263852	0.00263852	0.00530504	0.00528752	0.00530504	0.00530504	0.00530504	0.00530504	0.00530504	0.00530504	0.00530504	0.0133583	0.0133583	0.0133583	0.0133583	0.0106525	0.0106525	0.0106525	0.0106525	0.0106525	0.0106525	0.00530504
KR811097.1/Egypt/2-5_{B1}	0.013416	0.013416	0.013416	0.013416	0.013416	0.013416	0.013416	0.013416	0.013416	0.013416	0.013416	0.013416	0.013416	0.013416	0.0161841	0.0161296	0.0161841	0.0161841	0.0161841	0.0161841	0.0161841	0.0161841	0.0161841	0.0244355	0.0244355	0.0244355	0.0244355	0.021663	0.021663	0.021663	0.021663	0.021663	0.021663	0.0161841	0.0161841
KY111765.2/Cuba/H18_{B1}	0.00263505	0.00263505	0.00263505	0.00263505	0.00263505	0.00263505	0.00263505	0.00263505	0.00263505	0.00263505	0.00263505	0.00263505	0.00263505	0.00263505	0.00528752	0.00529104	0.00528752	0.00528752	0.00528752	0.00528752	0.00528752	0.00528752	0.00528752	0.0133619	0.0133619	0.0133619	0.0133619	0.0106489	0.0106489	0.0106489	0.0106489	0.0106489	0.0106489	0.00528752	0.00528752	0.0107239
MK580502.1/China/3_{B1}	0.00263505	0.00263505	0.00263505	0.00263505	0.00263505	0.00263505	0.00263505	0.00263505	0.00263505	0.00263505	0.00263505	0.00263505	0.00263505	0.00263505	0.00528752	0.00529104	0.00528752	0.00528752	0.00528752	0.00528752	0.00528752	0.00528752	0.00528752	0.0133619	0.0133619	0.0133619	0.0133619	0.0106489	0.0106489	0.0106489	0.0106489	0.0106489	0.0106489	0.00528752	0.00528752	0.0107239	0
MK580520.1/China/209_{B1}	0.00795756	0.00795756	0.00795756	0.00795756	0.00795756	0.00795756	0.00795756	0.00795756	0.00795756	0.00795756	0.00795756	0.00795756	0.00795756	0.00795756	0.0106525	0.0106489	0.0106525	0.0106525	0.0106525	0.0106525	0.0106525	0.0106525	0.0106525	0.0188353	0.0188353	0.0188353	0.0188353	0.0160858	0.0160858	0.0160858	0.0160858	0.0160858	0.0160858	0.0106525	0.0106525	0.0161841	0.00528752	0.00528752
MK580523.1/China/269_{B1}	0.0106525	0.0106525	0.0106525	0.0106525	0.0106525	0.0106525	0.0106525	0.0106525	0.0106525	0.0106525	0.0106525	0.0106525	0.0106525	0.0106525	0.0133764	0.0133583	0.0133764	0.0133764	0.0133764	0.0133764	0.0133764	0.0133764	0.0133764	0.0216034	0.0216034	0.0216034	0.0216034	0.018839	0.018839	0.018839	0.018839	0.018839	0.018839	0.0133764	0.0133764	0.0189823	0.0079682	0.0079682	0.00263852
MK580524.1/China/279_{B1}	0.0133583	0.0133583	0.0133583	0.0133583	0.0133583	0.0133583	0.0133583	0.0133583	0.0133583	0.0133583	0.0133583	0.0133583	0.0133583	0.0133583	0.0160968	0.0160858	0.0160968	0.0160968	0.0160968	0.0160968	0.0160968	0.0160968	0.0160968	0.0243902	0.0243902	0.0243902	0.0243902	0.0216034	0.0216034	0.0216034	0.0216034	0.0216034	0.0216034	0.0160968	0.0160968	0.0217261	0.0106525	0.0106525	0.0106489	0.00796825
MK580518.1/China/196_{B1}	0.0160858	0.0160858	0.0160858	0.0160858	0.0160858	0.0160858	0.0160858	0.0160858	0.0160858	0.0160858	0.0160858	0.0160858	0.0160858	0.0160858	0.018839	0.0188353	0.018839	0.018839	0.018839	0.018839	0.018839	0.018839	0.018839	0.0271998	0.0271998	0.0271998	0.0271998	0.0243902	0.0243902	0.0243902	0.0243902	0.0243902	0.0243902	0.018839	0.018839	0.0188649	0.0133583	0.0133583	0.0133619	0.0160858	0.0133583
MK580509.1/China/65_{B1}	0.0300286	0.0300286	0.0300286	0.0300286	0.0300286	0.0300286	0.0300286	0.0300286	0.0300286	0.0300286	0.0300286	0.0300286	0.0300286	0.0300286	0.0328884	0.0328767	0.0328884	0.0328884	0.0328884	0.0328884	0.0328884	0.0328884	0.0328884	0.0415512	0.0415512	0.0415512	0.0415512	0.0386398	0.0386398	0.0386398	0.0386398	0.0386398	0.0386398	0.0328884	0.0328884	0.0387707	0.0272037	0.0272037	0.0271998	0.0244016	0.0160858	0.0188649
MK580514.1/China/109_{B1}	0.0357483	0.0357483	0.0357483	0.0357483	0.0357483	0.0357483	0.0357483	0.0357483	0.0357483	0.0357483	0.0357483	0.0357483	0.0357483	0.0357483	0.0386398	0.0386438	0.0386398	0.0386398	0.0386398	0.0386398	0.0386398	0.0386398	0.0386398	0.0474474	0.0474474	0.0474474	0.0474474	0.044487	0.044487	0.044487	0.044487	0.044487	0.044487	0.0386398	0.0386398	0.0445723	0.0328767	0.0328767	0.0328885	0.0300597	0.0216072	0.0244016	0.00529104
MK580510.1/China/68_{B1}	0.0272037	0.0272037	0.0272037	0.0272037	0.0272037	0.0272037	0.0272037	0.0272037	0.0272037	0.0272037	0.0272037	0.0272037	0.0272037	0.0272037	0.0300479	0.0300286	0.0300479	0.0300479	0.0300479	0.0300479	0.0300479	0.0300479	0.0300479	0.0386398	0.0386398	0.0386398	0.0386398	0.0357523	0.0357523	0.0357523	0.0357523	0.0357523	0.0357523	0.0300479	0.0300479	0.0359052	0.0244016	0.0244016	0.0243902	0.0216072	0.0133583	0.0161296	0.0079682	0.0133583
MK580526.1/China/317_{B1}	0.0272037	0.0272037	0.0272037	0.0272037	0.0272037	0.0272037	0.0272037	0.0272037	0.0272037	0.0272037	0.0272037	0.0272037	0.0272037	0.0272037	0.0300479	0.0300286	0.0300479	0.0300479	0.0300479	0.0300479	0.0300479	0.0300479	0.0300479	0.0386398	0.0386398	0.0386398	0.0386398	0.0357523	0.0357523	0.0357523	0.0357523	0.0357523	0.0357523	0.0300479	0.0300479	0.0359052	0.0244016	0.0244016	0.0243902	0.0216072	0.0133583	0.0161296	0.013416	0.0188649	0.0107239
MK580525.1/China/_295_{B1}	0.0300325	0.0300325	0.0300325	0.0300325	0.0300325	0.0300325	0.0300325	0.0300325	0.0300325	0.0300325	0.0300325	0.0300325	0.0300325	0.0300325	0.0328767	0.0328885	0.0328767	0.0328767	0.0328767	0.0328767	0.0328767	0.0328767	0.0328767	0.0415634	0.0415634	0.0415634	0.0415634	0.0386438	0.0386438	0.0386438	0.0386438	0.0386438	0.0386438	0.0328767	0.0272191	0.0387035	0.0271998	0.0271998	0.0272191	0.024436	0.0160968	0.018839	0.0160968	0.0216034	0.0133764	0.0133764
MK580505.1/China/40_{B1}	0.0216034	0.0216034	0.0216034	0.0216034	0.0216034	0.0216034	0.0216034	0.0216034	0.0216034	0.0216034	0.0216034	0.0216034	0.0216034	0.0216034	0.0244016	0.0243902	0.0244016	0.0244016	0.0244016	0.0244016	0.0244016	0.0244016	0.0244016	0.0328767	0.0328767	0.0328767	0.0328767	0.0300286	0.0300286	0.0300286	0.0300286	0.0300286	0.0300286	0.0244016	0.0188353	0.0301553	0.018839	0.018839	0.0133583	0.0106489	0.0133619	0.0106775	0.018839	0.0243902	0.0160968	0.0160968	0.0133875
MK580506.1/China/41_{B1}	0.0188353	0.0188353	0.0188353	0.0188353	0.0188353	0.0188353	0.0188353	0.0188353	0.0188353	0.0188353	0.0188353	0.0188353	0.0188353	0.0188353	0.0216034	0.0216072	0.0216034	0.0216034	0.0216034	0.0216034	0.0216034	0.0216034	0.0216034	0.0300325	0.0300325	0.0300325	0.0300325	0.0271998	0.0271998	0.0271998	0.0271998	0.0271998	0.0271998	0.0216034	0.0216034	0.0272797	0.0160858	0.0160858	0.0106489	0.00796825	0.010667	0.0079682	0.0160858	0.0216072	0.0133583	0.0133583	0.0160968	0.00263852
MK580507.1/China/_50_{B1}	0.0243902	0.0243902	0.0243902	0.0243902	0.0243902	0.0243902	0.0243902	0.0243902	0.0243902	0.0243902	0.0243902	0.0243902	0.0243902	0.0243902	0.0272037	0.0271998	0.0272037	0.0272037	0.0272037	0.0272037	0.0272037	0.0272037	0.0272037	0.0357483	0.0357483	0.0357483	0.0357483	0.0328767	0.0328767	0.0328767	0.0328767	0.0328767	0.0328767	0.0272037	0.0272037	0.0329816	0.0216034	0.0216034	0.0160858	0.0133619	0.0160968	0.0133764	0.0216034	0.0216034	0.018839	0.018839	0.0216072	0.0079682	0.00528752
MK580513.1/China/96_{B1}	0.0300479	0.0300479	0.0300479	0.0300479	0.0300479	0.0300479	0.0300479	0.0300479	0.0300479	0.0300479	0.0300479	0.0300479	0.0300479	0.0300479	0.0329235	0.0328884	0.0329235	0.0329235	0.0329235	0.0329235	0.0329235	0.0329235	0.0329235	0.0415634	0.0415634	0.0415634	0.0415634	0.0386597	0.0386597	0.0386597	0.0386597	0.0386597	0.0386597	0.0329235	0.0329235	0.0388614	0.0272303	0.0272303	0.0216221	0.018839	0.0216034	0.0189127	0.0216034	0.0216034	0.0244355	0.0244355	0.0272037	0.013416	0.0106775
MK580528.1/China/147_{B1}	0.0244016	0.0244016	0.0244016	0.0244016	0.0244016	0.0244016	0.0244016	0.0244016	0.0244016	0.0244016	0.0244016	0.0244016	0.0244016	0.0244016	0.0271998	0.0272191	0.0271998	0.0271998	0.0271998	0.0271998	0.0271998	0.0271998	0.0271998	0.0357682	0.0357682	0.0357682	0.0357682	0.0328885	0.0328885	0.0328885	0.0328885	0.0328885	0.0328885	0.0271998	0.0271998	0.0329235	0.0216072	0.0216072	0.0160968	0.0133875	0.010667	0.0133583	0.0160858	0.0160858	0.0133583	0.0133583	0.0160968	0.00795756	0.00529104
MK580512.1/China/90_{B1}	0.0386398	0.0386398	0.0386398	0.0386398	0.0386398	0.0386398	0.0386398	0.0386398	0.0386398	0.0386398	0.0386398	0.0386398	0.0386398	0.0386398	0.0415634	0.0415512	0.0415634	0.0415634	0.0415634	0.0415634	0.0415634	0.0415634	0.0415634	0.0504202	0.0504202	0.0504202	0.0504202	0.0474432	0.0474432	0.0474432	0.0474432	0.0474432	0.0474432	0.0415634	0.0415634	0.0475786	0.0357523	0.0357523	0.0300286	0.0271998	0.0300325	0.0272303	0.0133619	0.00795756	0.0216034	0.0272303	0.0300286	0.0216221	0.018839
MK580515.1/China/111_{B1}	0.0300479	0.0300479	0.0300479	0.0300479	0.0300479	0.0300479	0.0300479	0.0300479	0.0300479	0.0300479	0.0300479	0.0300479	0.0300479	0.0300479	0.0329235	0.0328884	0.0329235	0.0329235	0.0329235	0.0329235	0.0329235	0.0329235	0.0329235	0.0415634	0.0415634	0.0415634	0.0415634	0.0386597	0.0386597	0.0386597	0.0386597	0.0386597	0.0386597	0.0329235	0.0272037	0.0388614	0.0272303	0.0272303	0.0216221	0.018839	0.0216034	0.0189127	0.0216034	0.0216034	0.018839	0.0244355	0.0216072	0.0079682	0.0106775
MK580508.1/China/56_{B1}	0.0216034	0.0216034	0.0216034	0.0216034	0.0216034	0.0216034	0.0216034	0.0216034	0.0216034	0.0216034	0.0216034	0.0216034	0.0216034	0.0216034	0.0244016	0.0243902	0.0244016	0.0244016	0.0244016	0.0244016	0.0244016	0.0244016	0.0244016	0.0328767	0.0328767	0.0328767	0.0328767	0.0300286	0.0300286	0.0300286	0.0300286	0.0300286	0.0300286	0.0244016	0.0244016	0.0301553	0.018839	0.018839	0.0133583	0.0106489	0.0133619	0.0106775	0.018839	0.0243902	0.0160968	0.0160968	0.0188353	0.00530504	0.00263852
MK580511.1/China/70_{B1}	0.0272037	0.0272037	0.0272037	0.0272037	0.0272037	0.0272037	0.0272037	0.0272037	0.0272037	0.0272037	0.0272037	0.0272037	0.0272037	0.0272037	0.0300479	0.0300286	0.0300479	0.0300479	0.0300479	0.0300479	0.0300479	0.0300479	0.0300479	0.0386398	0.0386398	0.0386398	0.0386398	0.0357523	0.0357523	0.0357523	0.0357523	0.0357523	0.0357523	0.0300479	0.0300479	0.0359052	0.0244016	0.0244016	0.018839	0.0160858	0.0188353	0.0161296	0.0244016	0.0300286	0.0216221	0.0216221	0.0243902	0.0106775	0.0079682
MK580516.1/China/128_{B1}	0.0300286	0.0300286	0.0300286	0.0300286	0.0300286	0.0300286	0.0300286	0.0300286	0.0300286	0.0300286	0.0300286	0.0300286	0.0300286	0.0300286	0.0328884	0.0328767	0.0328884	0.0328884	0.0328884	0.0328884	0.0328884	0.0328884	0.0328884	0.0415512	0.0415512	0.0415512	0.0415512	0.0386398	0.0386398	0.0386398	0.0386398	0.0386398	0.0386398	0.0328884	0.0328884	0.0387707	0.0272037	0.0272037	0.0216034	0.0188353	0.0216072	0.0188649	0.0272037	0.0272037	0.0244016	0.0244016	0.0271998	0.0133764	0.0106525
MK580504.1/China/39_{B1}	0.0328884	0.0328884	0.0328884	0.0328884	0.0328884	0.0328884	0.0328884	0.0328884	0.0328884	0.0328884	0.0328884	0.0328884	0.0328884	0.0328884	0.0357799	0.0357523	0.0357799	0.0357799	0.0357799	0.0357799	0.0357799	0.0357799	0.0357799	0.0444911	0.0444911	0.0444911	0.0444911	0.0415634	0.0415634	0.0415634	0.0415634	0.0415634	0.0415634	0.0357799	0.0300286	0.0417435	0.0300479	0.0300479	0.0244016	0.0216034	0.0243902	0.021663	0.0300479	0.0357523	0.0272303	0.0272303	0.0188353	0.0106525	0.0133764
MK580519.1/China/198_{B1}	0.0445196	0.0445196	0.0445196	0.0445196	0.0445196	0.0445196	0.0445196	0.0445196	0.0445196	0.0445196	0.0445196	0.0445196	0.0445196	0.0445196	0.0475091	0.0474639	0.0475091	0.0475091	0.0475091	0.0475091	0.0475091	0.0475091	0.0475091	0.0564668	0.0564668	0.0564668	0.0564668	0.0534559	0.0534559	0.0534559	0.0534559	0.0534559	0.0534559	0.0475091	0.0415634	0.0536939	0.0415996	0.0415996	0.0357799	0.0328884	0.0357523	0.0329816	0.0243902	0.0243902	0.0328884	0.0387035	0.0300286	0.0216221	0.0244355
MK580522.1/China/235_{B1}	0.0415996	0.0415996	0.0415996	0.0415996	0.0415996	0.0415996	0.0415996	0.0415996	0.0415996	0.0415996	0.0415996	0.0415996	0.0415996	0.0415996	0.0445723	0.0445196	0.0445723	0.0445723	0.0445723	0.0445723	0.0445723	0.0445723	0.0445723	0.0534559	0.0534559	0.0534559	0.0534559	0.0504701	0.0504701	0.0504701	0.0504701	0.0504701	0.0504701	0.0445723	0.0386597	0.05073	0.0387035	0.0387035	0.0329235	0.0300479	0.0328884	0.0301553	0.0216034	0.0216034	0.0300479	0.0358309	0.0328767	0.0188649	0.021663
MG906581.1/Brazil/BCMT609_Amazon_{B1}	0.00795756	0.00795756	0.00795756	0.00795756	0.00795756	0.00795756	0.00795756	0.00795756	0.00795756	0.00795756	0.00795756	0.00795756	0.00795756	0.00795756	0.0106525	0.0106489	0.0106525	0.0106525	0.0106525	0.0106525	0.0106525	0.0106525	0.0106525	0.0188353	0.0188353	0.0188353	0.0188353	0.0160858	0.0160858	0.0160858	0.0160858	0.0160858	0.0160858	0.0106525	0.0106525	0.0161841	0.00528752	0.00528752	0.00530504	0.008	0.0160968	0.018839	0.0328884	0.0386398	0.0300479	0.0300479	0.0328767	0.0188649	0.0160968
MG906575.1/Brazil/BCMT36_Cerrado_{B1}	0.0133619	0.0133619	0.0133619	0.0133619	0.0133619	0.0133619	0.0133619	0.0133619	0.0133619	0.0133619	0.0133619	0.0133619	0.0133619	0.0133619	0.0160858	0.0160968	0.0160858	0.0160858	0.0160858	0.0160858	0.0160858	0.0160858	0.0160858	0.0244016	0.0244016	0.0244016	0.0244016	0.0216072	0.0216072	0.0216072	0.0216072	0.0216072	0.0216072	0.0160858	0.0160858	0.021663	0.0106489	0.0106489	0.0106525	0.0133764	0.0160968	0.018839	0.0328884	0.0386398	0.0300479	0.0300479	0.0328767	0.0188649	0.0160968
MG906586.1/Brazil/BCMT151_Cerrado_{B1}	0.0160858	0.0160858	0.0160858	0.0160858	0.0160858	0.0160858	0.0160858	0.0160858	0.0160858	0.0160858	0.0160858	0.0160858	0.0160858	0.0160858	0.018839	0.0188353	0.018839	0.018839	0.018839	0.018839	0.018839	0.018839	0.018839	0.0271998	0.0271998	0.0271998	0.0271998	0.0243902	0.0243902	0.0243902	0.0243902	0.0243902	0.0243902	0.018839	0.018839	0.0244918	0.0133583	0.0133583	0.0133764	0.0161296	0.0188649	0.0216221	0.0300286	0.0357483	0.0272037	0.0329235	0.0357523	0.021663	0.0188649
MG906584.1/Brazil/BCMT26_Amazon_{B1}	0.0133875	0.0133875	0.0133875	0.0133875	0.0133875	0.0133875	0.0133875	0.0133875	0.0133875	0.0133875	0.0133875	0.0133875	0.0133875	0.0133875	0.0160968	0.0161301	0.0160968	0.0160968	0.0160968	0.0160968	0.0160968	0.0160968	0.0160968	0.024436	0.024436	0.024436	0.024436	0.0216336	0.0216336	0.0216336	0.0216336	0.0216336	0.0216336	0.0160968	0.0160968	0.0216221	0.010667	0.010667	0.0106489	0.0133583	0.0160858	0.0188353	0.0328767	0.0386438	0.0300286	0.0300286	0.0328885	0.018839	0.0160858
MG906577.1/Brazil/BCMT120_Cerrado_{B1}	0.010667	0.010667	0.010667	0.010667	0.010667	0.010667	0.010667	0.010667	0.010667	0.010667	0.010667	0.010667	0.010667	0.010667	0.0133619	0.0133875	0.0133619	0.0133619	0.0133619	0.0133619	0.0133619	0.0133619	0.0133619	0.0216336	0.0216336	0.0216336	0.0216336	0.0188539	0.0188539	0.0188539	0.0188539	0.0188539	0.0188539	0.0133619	0.0133619	0.0188649	0.00796825	0.00796825	0.00795756	0.0106525	0.0133583	0.0160858	0.0300286	0.0357483	0.0272037	0.0272037	0.0300325	0.0160968	0.0133583
MG906585.1/Brazil/BCMT96_Amazon_{B1}	0.0106489	0.0106489	0.0106489	0.0106489	0.0106489	0.0106489	0.0106489	0.0106489	0.0106489	0.0106489	0.0106489	0.0106489	0.0106489	0.0106489	0.0133583	0.0133619	0.0133583	0.0133583	0.0133583	0.0133583	0.0133583	0.0133583	0.0133583	0.0216072	0.0216072	0.0216072	0.0216072	0.0188353	0.0188353	0.0188353	0.0188353	0.0188353	0.0188353	0.0133583	0.0133583	0.0189127	0.00795756	0.00795756	0.0079682	0.0106775	0.018839	0.0216034	0.0357523	0.0415512	0.0328884	0.0328884	0.0357483	0.0216221	0.018839
MG906578.1/Brazil/BCMT219_Amazon_{B1}	0.0188649	0.0188649	0.0188649	0.0188649	0.0188649	0.0188649	0.0188649	0.0188649	0.0188649	0.0188649	0.0188649	0.0188649	0.0188649	0.0188649	0.021663	0.0216221	0.021663	0.021663	0.021663	0.021663	0.021663	0.021663	0.021663	0.0300479	0.0300479	0.0300479	0.0300479	0.0272303	0.0272303	0.0272303	0.0272303	0.0272303	0.0272303	0.021663	0.021663	0.0274459	0.0161296	0.0161296	0.0106775	0.013416	0.0216221	0.0244016	0.0386597	0.0444911	0.0357799	0.0357799	0.0386398	0.0244355	0.0216221
KP178918.1/Thailand/TH-NIAH04_{B1}	0.0188649	0.0188649	0.0188649	0.0188649	0.0188649	0.0188649	0.0188649	0.0188649	0.0188649	0.0188649	0.0188649	0.0188649	0.0188649	0.0188649	0.021663	0.0216221	0.021663	0.021663	0.021663	0.021663	0.021663	0.021663	0.021663	0.0300479	0.0300479	0.0300479	0.0300479	0.0272303	0.0272303	0.0272303	0.0272303	0.0272303	0.0272303	0.021663	0.021663	0.0217261	0.0161296	0.0161296	0.0106775	0.013416	0.0216221	0.0244016	0.0386597	0.0444911	0.0357799	0.0357799	0.0386398	0.0244355	0.0216221
MG948455.1/Indonesia/Bandung22_{B1}	0.0216221	0.0216221	0.0216221	0.0216221	0.0216221	0.0216221	0.0216221	0.0216221	0.0216221	0.0216221	0.0216221	0.0216221	0.0216221	0.0216221	0.0244355	0.0244016	0.0244355	0.0244355	0.0244355	0.0244355	0.0244355	0.0244355	0.0244355	0.0328884	0.0328884	0.0328884	0.0328884	0.0300479	0.0300479	0.0300479	0.0300479	0.0300479	0.0300479	0.0244355	0.0244355	0.0302431	0.0188649	0.0188649	0.0133764	0.0161296	0.0188649	0.0216221	0.0357799	0.0415634	0.0329235	0.0329235	0.0357523	0.021663	0.0188649
MG948457.1/Indonesia/Bandung122_{B1}	0.0216221	0.0216221	0.0216221	0.0216221	0.0216221	0.0216221	0.0216221	0.0216221	0.0216221	0.0216221	0.0216221	0.0216221	0.0216221	0.0216221	0.0244355	0.0244016	0.0244355	0.0244355	0.0244355	0.0244355	0.0244355	0.0244355	0.0244355	0.0328884	0.0328884	0.0328884	0.0328884	0.0300479	0.0300479	0.0300479	0.0300479	0.0300479	0.0300479	0.0244355	0.0244355	0.0302431	0.0188649	0.0188649	0.0133764	0.0161296	0.0188649	0.0216221	0.0357799	0.0415634	0.0329235	0.0329235	0.0357523	0.021663	0.0188649
MG948454.1/Indonesia/Tangerang195_{B1}	0.0216221	0.0216221	0.0216221	0.0216221	0.0216221	0.0216221	0.0216221	0.0216221	0.0216221	0.0216221	0.0216221	0.0216221	0.0216221	0.0216221	0.0244355	0.0244016	0.0244355	0.0244355	0.0244355	0.0244355	0.0244355	0.0244355	0.0244355	0.0328884	0.0328884	0.0328884	0.0328884	0.0300479	0.0300479	0.0300479	0.0300479	0.0300479	0.0300479	0.0244355	0.0244355	0.0302431	0.0188649	0.0188649	0.0133764	0.0161296	0.0188649	0.0216221	0.0357799	0.0415634	0.0329235	0.0329235	0.0357523	0.021663	0.0188649
MG948456.1/Indonesia/Bandung112_{B1}	0.018839	0.018839	0.018839	0.018839	0.018839	0.018839	0.018839	0.018839	0.018839	0.018839	0.018839	0.018839	0.018839	0.018839	0.0216221	0.0216034	0.0216221	0.0216221	0.0216221	0.0216221	0.0216221	0.0216221	0.0216221	0.0300286	0.0300286	0.0300286	0.0300286	0.0272037	0.0272037	0.0272037	0.0272037	0.0272037	0.0272037	0.0216221	0.0216221	0.0273516	0.0160968	0.0160968	0.0106525	0.0133764	0.0160968	0.018839	0.0328884	0.0386398	0.0300479	0.0300479	0.0328767	0.0188649	0.0160968
MG906576.1/Brazil/BCMT40_Amazon_{B1}	0.018839	0.018839	0.018839	0.018839	0.018839	0.018839	0.018839	0.018839	0.018839	0.018839	0.018839	0.018839	0.018839	0.018839	0.0216221	0.0216034	0.0216221	0.0216221	0.0216221	0.0216221	0.0216221	0.0216221	0.0216221	0.0300286	0.0300286	0.0300286	0.0300286	0.0272037	0.0272037	0.0272037	0.0272037	0.0272037	0.0272037	0.0216221	0.0160858	0.0273516	0.0160968	0.0160968	0.0161296	0.0189127	0.021663	0.0244355	0.0387035	0.0445196	0.0358309	0.0358309	0.0328767	0.0188649	0.021663
KP178919.1/Thailand/TH-NIAH05_{B1}	0.0216034	0.0216034	0.0216034	0.0216034	0.0216034	0.0216034	0.0216034	0.0216034	0.0216034	0.0216034	0.0216034	0.0216034	0.0216034	0.0216034	0.0244016	0.0243902	0.0244016	0.0244016	0.0244016	0.0244016	0.0244016	0.0244016	0.0244016	0.0328767	0.0328767	0.0328767	0.0328767	0.0300286	0.0300286	0.0300286	0.0300286	0.0300286	0.0300286	0.0244016	0.0244016	0.0244355	0.018839	0.018839	0.0188649	0.021663	0.0244355	0.0272303	0.0415996	0.0474639	0.0387035	0.0387035	0.0415634	0.0272797	0.0244355
KY111764.2/Cuba/H10_{B1}	0.0272797	0.0272797	0.0272797	0.0272797	0.0272797	0.0272797	0.0272797	0.0272797	0.0272797	0.0272797	0.0272797	0.0272797	0.0272797	0.0272797	0.0301553	0.0300902	0.0301553	0.0301553	0.0301553	0.0301553	0.0301553	0.0301553	0.0301553	0.0387035	0.0387035	0.0387035	0.0387035	0.0358309	0.0358309	0.0358309	0.0358309	0.0358309	0.0358309	0.0301553	0.0244355	0.0361229	0.0244918	0.0244918	0.0189127	0.0161296	0.0188649	0.0272797	0.0357799	0.0415634	0.0329235	0.0329235	0.0300325	0.0160968	0.0188649
KP998149.1/Brazil/Horse_3_{B1}	0.0301553	0.0301553	0.0301553	0.0301553	0.0301553	0.0301553	0.0301553	0.0301553	0.0301553	0.0301553	0.0301553	0.0301553	0.0301553	0.0301553	0.0330628	0.0329816	0.0330628	0.0330628	0.0330628	0.0330628	0.0330628	0.0330628	0.0330628	0.0416597	0.0416597	0.0416597	0.0416597	0.0387707	0.0387707	0.0387707	0.0387707	0.0387707	0.0387707	0.0330628	0.0272797	0.0391124	0.0273516	0.0273516	0.0217261	0.0189127	0.021663	0.0301553	0.0387035	0.0445196	0.0358309	0.0358309	0.0328767	0.0188649	0.021663
KP998151.1/Brazil/Horse_5_{B1}	0.0301553	0.0301553	0.0301553	0.0301553	0.0301553	0.0301553	0.0301553	0.0301553	0.0301553	0.0301553	0.0301553	0.0301553	0.0301553	0.0301553	0.0330628	0.0329816	0.0330628	0.0330628	0.0330628	0.0330628	0.0330628	0.0330628	0.0330628	0.0416597	0.0416597	0.0416597	0.0416597	0.0387707	0.0387707	0.0387707	0.0387707	0.0387707	0.0387707	0.0330628	0.0272797	0.0391124	0.0273516	0.0273516	0.0217261	0.0189127	0.021663	0.0301553	0.0387035	0.0445196	0.0358309	0.0358309	0.0328767	0.0188649	0.021663
KP998147.1/Brazil/Horse_1_{B1}	0.0272797	0.0272797	0.0272797	0.0272797	0.0272797	0.0272797	0.0272797	0.0272797	0.0272797	0.0272797	0.0272797	0.0272797	0.0272797	0.0272797	0.0301553	0.0300902	0.0301553	0.0301553	0.0301553	0.0301553	0.0301553	0.0301553	0.0301553	0.0387035	0.0387035	0.0387035	0.0387035	0.0358309	0.0358309	0.0358309	0.0358309	0.0358309	0.0358309	0.0301553	0.0244355	0.0361229	0.0244918	0.0244918	0.0189127	0.0161296	0.0188649	0.0272797	0.0357799	0.0415634	0.0329235	0.0329235	0.0300325	0.0160968	0.0188649
MK580527.1/China/318_{B1}	0.0272797	0.0272797	0.0272797	0.0272797	0.0272797	0.0272797	0.0272797	0.0272797	0.0272797	0.0272797	0.0272797	0.0272797	0.0272797	0.0272797	0.0301553	0.0300902	0.0301553	0.0301553	0.0301553	0.0301553	0.0301553	0.0301553	0.0301553	0.0387035	0.0387035	0.0387035	0.0387035	0.0358309	0.0358309	0.0358309	0.0358309	0.0358309	0.0358309	0.0301553	0.0244355	0.0361229	0.0244918	0.0244918	0.0189127	0.0161296	0.0188649	0.0272797	0.0357799	0.0415634	0.0329235	0.0329235	0.0300325	0.0160968	0.0188649
KP178917.1/Thailand/TH-NIAH03_{B1}	0.0301553	0.0301553	0.0301553	0.0301553	0.0301553	0.0301553	0.0301553	0.0301553	0.0301553	0.0301553	0.0301553	0.0301553	0.0301553	0.0301553	0.0330628	0.0329816	0.0330628	0.0330628	0.0330628	0.0330628	0.0330628	0.0330628	0.0330628	0.0416597	0.0416597	0.0416597	0.0416597	0.0387707	0.0387707	0.0387707	0.0387707	0.0387707	0.0387707	0.0330628	0.0272797	0.0331667	0.0273516	0.0273516	0.0217261	0.0189127	0.021663	0.0301553	0.0387035	0.0445196	0.0358309	0.0358309	0.0328767	0.0188649	0.021663
KY111763.2/Cuba/H07_{B1}	0.0244355	0.0244355	0.0244355	0.0244355	0.0244355	0.0244355	0.0244355	0.0244355	0.0244355	0.0244355	0.0244355	0.0244355	0.0244355	0.0244355	0.0272797	0.0272303	0.0272797	0.0272797	0.0272797	0.0272797	0.0272797	0.0272797	0.0272797	0.0357799	0.0357799	0.0357799	0.0357799	0.0329235	0.0329235	0.0329235	0.0329235	0.0329235	0.0329235	0.0272797	0.0216221	0.0331667	0.021663	0.021663	0.0161296	0.0133764	0.0160968	0.0244355	0.0328884	0.0386398	0.0300479	0.0300479	0.0272191	0.0133583	0.0160968
MK580503.1/China/_6_{B1}	0.0244355	0.0244355	0.0244355	0.0244355	0.0244355	0.0244355	0.0244355	0.0244355	0.0244355	0.0244355	0.0244355	0.0244355	0.0244355	0.0244355	0.0272797	0.0272303	0.0272797	0.0272797	0.0272797	0.0272797	0.0272797	0.0272797	0.0272797	0.0357799	0.0357799	0.0357799	0.0357799	0.0329235	0.0329235	0.0329235	0.0329235	0.0329235	0.0329235	0.0272797	0.0216221	0.0331667	0.021663	0.021663	0.0161296	0.0133764	0.0160968	0.0244355	0.0328884	0.0386398	0.0300479	0.0300479	0.0272191	0.0133583	0.0160968
MK580517.1/China/184_{B1}	0.0301553	0.0301553	0.0301553	0.0301553	0.0301553	0.0301553	0.0301553	0.0301553	0.0301553	0.0301553	0.0301553	0.0301553	0.0301553	0.0301553	0.0330628	0.0329816	0.0330628	0.0330628	0.0330628	0.0330628	0.0330628	0.0330628	0.0330628	0.0416597	0.0416597	0.0416597	0.0416597	0.0387707	0.0387707	0.0387707	0.0387707	0.0387707	0.0387707	0.0330628	0.0272797	0.0391124	0.0273516	0.0273516	0.0217261	0.0189127	0.021663	0.0301553	0.0387035	0.0445196	0.0358309	0.0358309	0.0328767	0.0188649	0.021663
JN217099.1/Brazil/Donkey_{B1}	0.0244355	0.0244355	0.0244355	0.0244355	0.0244355	0.0244355	0.0244355	0.0244355	0.0244355	0.0244355	0.0244355	0.0244355	0.0244355	0.0244355	0.0272797	0.0272303	0.0272797	0.0272797	0.0272797	0.0272797	0.0272797	0.0272797	0.0272797	0.0357799	0.0357799	0.0357799	0.0357799	0.0329235	0.0329235	0.0329235	0.0329235	0.0329235	0.0329235	0.0272797	0.0216221	0.0331667	0.021663	0.021663	0.0161296	0.0133764	0.0160968	0.0244355	0.0328884	0.0386398	0.0300479	0.0300479	0.0272191	0.0133583	0.0160968
KP998148.1/Brazil/Horse_2_{B1}	0.0244355	0.0244355	0.0244355	0.0244355	0.0244355	0.0244355	0.0244355	0.0244355	0.0244355	0.0244355	0.0244355	0.0244355	0.0244355	0.0244355	0.0272797	0.0272303	0.0272797	0.0272797	0.0272797	0.0272797	0.0272797	0.0272797	0.0272797	0.0357799	0.0357799	0.0357799	0.0357799	0.0329235	0.0329235	0.0329235	0.0329235	0.0329235	0.0329235	0.0272797	0.0216221	0.0331667	0.021663	0.021663	0.0161296	0.0133764	0.0160968	0.0244355	0.0328884	0.0386398	0.0300479	0.0300479	0.0272191	0.0133583	0.0160968
KP998150.1/Brazil/Horse_4_{B1}	0.0244355	0.0244355	0.0244355	0.0244355	0.0244355	0.0244355	0.0244355	0.0244355	0.0244355	0.0244355	0.0244355	0.0244355	0.0244355	0.0244355	0.0272797	0.0272303	0.0272797	0.0272797	0.0272797	0.0272797	0.0272797	0.0272797	0.0272797	0.0357799	0.0357799	0.0357799	0.0357799	0.0329235	0.0329235	0.0329235	0.0329235	0.0329235	0.0329235	0.0272797	0.0216221	0.0331667	0.021663	0.021663	0.0161296	0.0133764	0.0160968	0.0244355	0.0328884	0.0386398	0.0300479	0.0300479	0.0272191	0.0133583	0.0160968
MG906579.1/Brazil/BCMT278_Cerrado_{B1}	0.010667	0.010667	0.010667	0.010667	0.010667	0.010667	0.010667	0.010667	0.010667	0.010667	0.010667	0.010667	0.010667	0.010667	0.0133619	0.0133875	0.0133619	0.0133619	0.0133619	0.0133619	0.0133619	0.0133619	0.0133619	0.0216336	0.0216336	0.0216336	0.0216336	0.0188539	0.0188539	0.0188539	0.0188539	0.0188539	0.0188539	0.0133619	0.0133619	0.0188649	0.00796825	0.00796825	0.00795756	0.0106525	0.0188353	0.0216072	0.0357483	0.0357483	0.0328767	0.0328767	0.0357682	0.0216034	0.0188353
MG906582.1/Brazil/BCMT610_Amazon_{B2}	0.018839	0.018839	0.018839	0.018839	0.018839	0.018839	0.018839	0.018839	0.018839	0.018839	0.018839	0.018839	0.018839	0.018839	0.0216221	0.0216034	0.0216221	0.0216221	0.0216221	0.0216221	0.0216221	0.0216221	0.0216221	0.0300286	0.0300286	0.0300286	0.0300286	0.0272037	0.0272037	0.0272037	0.0272037	0.0272037	0.0272037	0.0216221	0.0216221	0.0273516	0.0160968	0.0160968	0.0106525	0.0133764	0.0216034	0.0243902	0.0328885	0.0328885	0.0300325	0.0357523	0.0386438	0.0244016	0.0216034
KR811096.1/Egypt/87-3_{B2}	0.0244918	0.0244918	0.0244918	0.0244918	0.0244918	0.0244918	0.0244918	0.0244918	0.0244918	0.0244918	0.0244918	0.0244918	0.0244918	0.0244918	0.0273516	0.0272797	0.0273516	0.0273516	0.0273516	0.0273516	0.0273516	0.0273516	0.0273516	0.0358309	0.0358309	0.0358309	0.0358309	0.0329816	0.0329816	0.0329816	0.0329816	0.0329816	0.0329816	0.0273516	0.0273516	0.0332932	0.0217261	0.0217261	0.0273516	0.0302431	0.0330628	0.0359052	0.0415996	0.0415996	0.0416597	0.0476724	0.0505323	0.0417435	0.0387707
EU669865.1/US_Puerto_Rico/10_{B2}	0.0161296	0.0161296	0.0161296	0.0161296	0.0161296	0.0161296	0.0161296	0.0161296	0.0161296	0.0161296	0.0161296	0.0161296	0.0161296	0.0161296	0.0189127	0.0188649	0.0189127	0.0189127	0.0189127	0.0189127	0.0189127	0.0189127	0.0189127	0.0272303	0.0272303	0.0272303	0.0272303	0.0244355	0.0244355	0.0244355	0.0244355	0.0244355	0.0244355	0.0189127	0.0189127	0.0246709	0.013416	0.013416	0.0189127	0.0217261	0.0244918	0.0272797	0.0357799	0.0357799	0.0329235	0.0387707	0.0415996	0.0329816	0.0300902
MG906574.1/Brazil/BCMT29_Cerrado_{B2}	0.021663	0.021663	0.021663	0.021663	0.021663	0.021663	0.021663	0.021663	0.021663	0.021663	0.021663	0.021663	0.021663	0.021663	0.0244918	0.0244355	0.0244918	0.0244918	0.0244918	0.0244918	0.0244918	0.0244918	0.0244918	0.0329235	0.0329235	0.0329235	0.0329235	0.0300902	0.0300902	0.0300902	0.0300902	0.0300902	0.0300902	0.0244918	0.0244918	0.0303534	0.0189127	0.0189127	0.013416	0.0161841	0.0244355	0.0272303	0.0357523	0.0357523	0.0328884	0.0387035	0.0415634	0.0272797	0.0244355
MG906580.1/Brazil/BCMT487_Amazon_{B2}	0.0161296	0.0161296	0.0161296	0.0161296	0.0161296	0.0161296	0.0161296	0.0161296	0.0161296	0.0161296	0.0161296	0.0161296	0.0161296	0.0161296	0.0189127	0.0188649	0.0189127	0.0189127	0.0189127	0.0189127	0.0189127	0.0189127	0.0189127	0.0272303	0.0272303	0.0272303	0.0272303	0.0244355	0.0244355	0.0244355	0.0244355	0.0244355	0.0244355	0.0189127	0.0189127	0.0246709	0.013416	0.013416	0.008	0.0107239	0.0188649	0.0216221	0.0300286	0.0357483	0.0272037	0.0329235	0.0357523	0.021663	0.0188649
MG906583.1/Brazil/BCMT1073_Panatanal_{B2}	0.0244918	0.0244918	0.0244918	0.0244918	0.0244918	0.0244918	0.0244918	0.0244918	0.0244918	0.0244918	0.0244918	0.0244918	0.0244918	0.0244918	0.0273516	0.0272797	0.0273516	0.0273516	0.0273516	0.0273516	0.0273516	0.0273516	0.0273516	0.0358309	0.0358309	0.0358309	0.0358309	0.0329816	0.0329816	0.0329816	0.0329816	0.0329816	0.0329816	0.0273516	0.021663	0.0332932	0.0217261	0.0217261	0.0161841	0.0189823	0.0272797	0.0300902	0.0386597	0.0444911	0.0357799	0.0416597	0.0386398	0.0244355	0.0272797
MK346860.1/Israel/6396_{A2}	0.298633	0.298633	0.298633	0.298633	0.298633	0.298633	0.298633	0.298633	0.298633	0.298633	0.298633	0.298633	0.298633	0.298633	0.304401	0.30354	0.304401	0.304401	0.304401	0.304401	0.304401	0.304401	0.304401	0.313504	0.313504	0.313504	0.313504	0.308497	0.308497	0.308497	0.308497	0.308497	0.308497	0.292953	0.292953	0.305311	0.293774	0.293774	0.292953	0.28736	0.282587	0.273972	0.282587	0.282587	0.277861	0.288962	0.276426	0.273181	0.278648
KF059878.1/Israel/ISR02_{A2}	0.298633	0.298633	0.298633	0.298633	0.298633	0.298633	0.298633	0.298633	0.298633	0.298633	0.298633	0.298633	0.298633	0.298633	0.304401	0.30354	0.304401	0.304401	0.304401	0.304401	0.304401	0.304401	0.304401	0.313504	0.313504	0.313504	0.313504	0.308497	0.308497	0.308497	0.308497	0.308497	0.308497	0.292953	0.292953	0.305311	0.293774	0.293774	0.292953	0.28736	0.282587	0.273972	0.282587	0.282587	0.277861	0.288962	0.276426	0.273181	0.278648
GQ871778.1/South_Africa/443_{A2}	0.298633	0.298633	0.298633	0.298633	0.298633	0.298633	0.298633	0.298633	0.298633	0.298633	0.298633	0.298633	0.298633	0.298633	0.304401	0.30354	0.304401	0.304401	0.304401	0.304401	0.304401	0.304401	0.304401	0.313504	0.313504	0.313504	0.313504	0.308497	0.308497	0.308497	0.308497	0.308497	0.308497	0.292953	0.292953	0.305311	0.293774	0.293774	0.292953	0.28736	0.282587	0.273972	0.282587	0.282587	0.277861	0.288962	0.276426	0.273181	0.278648
MK346857.1/Israel/Es_{A2}	0.298633	0.298633	0.298633	0.298633	0.298633	0.298633	0.298633	0.298633	0.298633	0.298633	0.298633	0.298633	0.298633	0.298633	0.304401	0.30354	0.304401	0.304401	0.304401	0.304401	0.304401	0.304401	0.304401	0.313504	0.313504	0.313504	0.313504	0.308497	0.308497	0.308497	0.308497	0.308497	0.308497	0.292953	0.292953	0.305311	0.293774	0.293774	0.292953	0.28736	0.282587	0.273972	0.282587	0.282587	0.277861	0.288962	0.276426	0.273181	0.278648
GQ871779.1/South_Africa/9_{A1}	0.332502	0.332502	0.332502	0.332502	0.332502	0.332502	0.332502	0.332502	0.332502	0.332502	0.332502	0.332502	0.332502	0.332502	0.338747	0.3377	0.338747	0.338747	0.338747	0.338747	0.338747	0.338747	0.338747	0.354658	0.354658	0.354658	0.354658	0.3493	0.3493	0.3493	0.3493	0.3493	0.3493	0.326356	0.326356	0.327355	0.327355	0.327355	0.326356	0.320309	0.311217	0.30627	0.311217	0.305311	0.30627	0.31827	0.300411	0.305311	0.311217
GQ871780.1/South_Africa/13_{A1}	0.332502	0.332502	0.332502	0.332502	0.332502	0.332502	0.332502	0.332502	0.332502	0.332502	0.332502	0.332502	0.332502	0.332502	0.338747	0.3377	0.338747	0.338747	0.338747	0.338747	0.338747	0.338747	0.338747	0.354658	0.354658	0.354658	0.354658	0.3493	0.3493	0.3493	0.3493	0.3493	0.3493	0.326356	0.326356	0.327355	0.327355	0.327355	0.326356	0.320309	0.311217	0.30627	0.311217	0.305311	0.30627	0.31827	0.300411	0.305311	0.311217
KF059875.1/Israel/ISR53_{A1}	0.332502	0.332502	0.332502	0.332502	0.332502	0.332502	0.332502	0.332502	0.332502	0.332502	0.332502	0.332502	0.332502	0.332502	0.338747	0.3377	0.338747	0.338747	0.338747	0.338747	0.338747	0.338747	0.338747	0.354658	0.354658	0.354658	0.354658	0.3493	0.3493	0.3493	0.3493	0.3493	0.3493	0.326356	0.326356	0.327355	0.327355	0.327355	0.326356	0.320309	0.311217	0.30627	0.311217	0.305311	0.30627	0.31827	0.300411	0.305311	0.311217
KF059876.1/Israel/ISR490_{A1}	0.332502	0.332502	0.332502	0.332502	0.332502	0.332502	0.332502	0.332502	0.332502	0.332502	0.332502	0.332502	0.332502	0.332502	0.338747	0.3377	0.338747	0.338747	0.338747	0.338747	0.338747	0.338747	0.338747	0.354658	0.354658	0.354658	0.354658	0.3493	0.3493	0.3493	0.3493	0.3493	0.3493	0.326356	0.326356	0.327355	0.327355	0.327355	0.326356	0.320309	0.311217	0.30627	0.311217	0.305311	0.30627	0.31827	0.300411	0.305311	0.311217
KF059877.1/Israel/_ISR539_{A1}	0.332502	0.332502	0.332502	0.332502	0.332502	0.332502	0.332502	0.332502	0.332502	0.332502	0.332502	0.332502	0.332502	0.332502	0.338747	0.3377	0.338747	0.338747	0.338747	0.338747	0.338747	0.338747	0.338747	0.354658	0.354658	0.354658	0.354658	0.3493	0.3493	0.3493	0.3493	0.3493	0.3493	0.326356	0.326356	0.327355	0.327355	0.327355	0.326356	0.320309	0.311217	0.30627	0.311217	0.305311	0.30627	0.31827	0.300411	0.305311	0.311217
KF059879.1/Israel/ISR01_{A1}	0.332502	0.332502	0.332502	0.332502	0.332502	0.332502	0.332502	0.332502	0.332502	0.332502	0.332502	0.332502	0.332502	0.332502	0.338747	0.3377	0.338747	0.338747	0.338747	0.338747	0.338747	0.338747	0.338747	0.354658	0.354658	0.354658	0.354658	0.3493	0.3493	0.3493	0.3493	0.3493	0.3493	0.326356	0.326356	0.327355	0.327355	0.327355	0.326356	0.320309	0.311217	0.30627	0.311217	0.305311	0.30627	0.31827	0.300411	0.305311	0.311217
MH538120.1/Spain/SPAIN01_{A1}	0.332502	0.332502	0.332502	0.332502	0.332502	0.332502	0.332502	0.332502	0.332502	0.332502	0.332502	0.332502	0.332502	0.332502	0.338747	0.3377	0.338747	0.338747	0.338747	0.338747	0.338747	0.338747	0.338747	0.354658	0.354658	0.354658	0.354658	0.3493	0.3493	0.3493	0.3493	0.3493	0.3493	0.326356	0.326356	0.327355	0.327355	0.327355	0.326356	0.320309	0.311217	0.30627	0.311217	0.305311	0.30627	0.31827	0.300411	0.305311	0.311217
MH538121.1/Spain/SPAIN02_{A1}	0.332502	0.332502	0.332502	0.332502	0.332502	0.332502	0.332502	0.332502	0.332502	0.332502	0.332502	0.332502	0.332502	0.332502	0.338747	0.3377	0.338747	0.338747	0.338747	0.338747	0.338747	0.338747	0.338747	0.354658	0.354658	0.354658	0.354658	0.3493	0.3493	0.3493	0.3493	0.3493	0.3493	0.326356	0.326356	0.327355	0.327355	0.327355	0.326356	0.320309	0.311217	0.30627	0.311217	0.305311	0.30627	0.31827	0.300411	0.305311	0.311217
MH538122.1/Spain/SPAIN03_{A1}	0.332502	0.332502	0.332502	0.332502	0.332502	0.332502	0.332502	0.332502	0.332502	0.332502	0.332502	0.332502	0.332502	0.332502	0.338747	0.3377	0.338747	0.338747	0.338747	0.338747	0.338747	0.338747	0.338747	0.354658	0.354658	0.354658	0.354658	0.3493	0.3493	0.3493	0.3493	0.3493	0.3493	0.326356	0.326356	0.327355	0.327355	0.327355	0.326356	0.320309	0.311217	0.30627	0.311217	0.305311	0.30627	0.31827	0.300411	0.305311	0.311217
MK346856.1/Israel/_Zo_{A1}	0.343996	0.343996	0.343996	0.343996	0.343996	0.343996	0.343996	0.343996	0.343996	0.343996	0.343996	0.343996	0.343996	0.343996	0.350396	0.3493	0.350396	0.350396	0.350396	0.350396	0.350396	0.350396	0.350396	0.366631	0.366631	0.366631	0.366631	0.361164	0.361164	0.361164	0.361164	0.361164	0.361164	0.3377	0.3377	0.338747	0.338747	0.338747	0.3377	0.331505	0.322261	0.317217	0.322261	0.316213	0.317217	0.329507	0.311217	0.316213	0.322261
MK346858.1/Israel/Bo_{A1}	0.332502	0.332502	0.332502	0.332502	0.332502	0.332502	0.332502	0.332502	0.332502	0.332502	0.332502	0.332502	0.332502	0.332502	0.338747	0.3377	0.338747	0.338747	0.338747	0.338747	0.338747	0.338747	0.338747	0.354658	0.354658	0.354658	0.354658	0.3493	0.3493	0.3493	0.3493	0.3493	0.3493	0.326356	0.326356	0.327355	0.327355	0.327355	0.326356	0.320309	0.311217	0.30627	0.311217	0.305311	0.30627	0.31827	0.300411	0.305311	0.311217
MK346859.1/Israel/Sa_{A1}	0.332502	0.332502	0.332502	0.332502	0.332502	0.332502	0.332502	0.332502	0.332502	0.332502	0.332502	0.332502	0.332502	0.332502	0.338747	0.3377	0.338747	0.338747	0.338747	0.338747	0.338747	0.338747	0.338747	0.354658	0.354658	0.354658	0.354658	0.3493	0.3493	0.3493	0.3493	0.3493	0.3493	0.326356	0.326356	0.327355	0.327355	0.327355	0.326356	0.320309	0.311217	0.30627	0.311217	0.305311	0.30627	0.31827	0.300411	0.305311	0.311217
MK346863.1/Israel/BI10_{A1}	0.332502	0.332502	0.332502	0.332502	0.332502	0.332502	0.332502	0.332502	0.332502	0.332502	0.332502	0.332502	0.332502	0.332502	0.338747	0.3377	0.338747	0.338747	0.338747	0.338747	0.338747	0.338747	0.338747	0.354658	0.354658	0.354658	0.354658	0.3493	0.3493	0.3493	0.3493	0.3493	0.3493	0.326356	0.326356	0.327355	0.327355	0.327355	0.326356	0.320309	0.311217	0.30627	0.311217	0.305311	0.30627	0.31827	0.300411	0.305311	0.311217
MK346865.1/Israel/aD22_{A1}	0.332502	0.332502	0.332502	0.332502	0.332502	0.332502	0.332502	0.332502	0.332502	0.332502	0.332502	0.332502	0.332502	0.332502	0.338747	0.3377	0.338747	0.338747	0.338747	0.338747	0.338747	0.338747	0.338747	0.354658	0.354658	0.354658	0.354658	0.3493	0.3493	0.3493	0.3493	0.3493	0.3493	0.326356	0.326356	0.327355	0.327355	0.327355	0.326356	0.320309	0.311217	0.30627	0.311217	0.305311	0.30627	0.31827	0.300411	0.305311	0.311217
MK346871.1/Israel/cD46_{A1}	0.332502	0.332502	0.332502	0.332502	0.332502	0.332502	0.332502	0.332502	0.332502	0.332502	0.332502	0.332502	0.332502	0.332502	0.338747	0.3377	0.338747	0.338747	0.338747	0.338747	0.338747	0.338747	0.338747	0.354658	0.354658	0.354658	0.354658	0.3493	0.3493	0.3493	0.3493	0.3493	0.3493	0.326356	0.326356	0.327355	0.327355	0.327355	0.326356	0.320309	0.311217	0.30627	0.311217	0.305311	0.30627	0.31827	0.300411	0.305311	0.311217
[truncated: 62 more columns]
