# Supplementary material for: Twenty Years of Equine Piroplasmosis Research: Global Distribution, Molecular Diagnosis, and Phylogeny
Source: Pathogens. 2020 Nov 8;9(11):926. doi: 10.3390/pathogens9110926 (PMC7695325; doi:10.3390/pathogens9110926)
Supplement: Supplementary file 1 [file pathogens-09-00926-s001.zip › pathogens-941151-supplementary/S8.xlsx]

## Sheet: Sheet1
Table S8. Cases of equine piroplasmosis (EP) reported to the OIE in the last 20 years (2000-2019). The year in which EP was first reported in that timefarme is stated. Historic reports, prior to 2000 are specified, when relevant. Countries with no reports in the last 20 years, but endemic according to epidemiological studies are highlighted with a "+" sign.
Country	First report	Historic report	Scientific reports
Afghanistan	0
Albania	0
Algeria	0
Andorra	0
Angola	2000
Argentina	2000
Armenia	2005
Aruba	0
Australia	0	1976
Austria	na
Azerbaijan	0
Bahamas	na
Bahrain	2000
Bangladesh	na
Barbados	2000
Belarus	2012	1996
Belgium	2000
Belize	2008
Benin	na
Bhutan	0
Bolivia	2006
Bosnia and Herzegovina	0
Botswana	0	1995
Brazil	2000
Brunei Darussalam	na
Bulgaria	0
Burkina Faso	na
Burundi	0
Cabo Verde	0
Cambodia	na
Cameroon	0
Canada	0	1987
Cayman Islands	2005
Central African Republic	2007
Ceuta	0
Chad	na		+
Chile	2000
China (People's Rep. of)	na		+
Chinese Taipei	na
Colombia	2000
Comoros	na
Congo (Dem. Rep. of the)	2005
Congo (Rep. of the)	na
Cook Islands	na
Costa Rica	2000
Cote D'Ivoire	0	1998
Croatia	2000
Cuba	0	1996	+
Curaçao	0
Cyprus	na
Czech Republic	0
Denmark	0
Djibouti	0
Dominica	na
Dominican Republic	2000
Ecuador	2015
Egypt	2000
El Salvador	2000
Equatorial Guinea	na
Eritrea	2000
Estonia	0
Ethiopia	2012
Falkland Islands (Malvinas)	na
Faroe Islands	na
Fiji	na
Finland	0	1985
Former Yug. Rep. of Macedonia	0	1993
France	2000
French Guiana	2018
French Polynesia	0
Gabon	na
Gambia	na
Georgia	na
Germany	0
Ghana	0		+
Greece	2008
Greenland	na
Grenada	na
Guadeloupe (France)	0
Guatemala	0		+
Guinea	na
Guinea-Bissau	na
Guyana	2005
Haiti	2000
Honduras	2005
Hong Kong (SAR - PRC)	0
Hungary	0	1953	+
Iceland	na
India	0		+
Indonesia	2017		+
Iran	0	1998	+
Iraq	0
Ireland	2009
Israel	2000
Italy	0		+
Jamaica	2000
Japan	na		+
Jordan	2000
Kazakhstan	0
Kenya	2000
Kiribati	na
Korea (Dem. People's Rep.)	0		+
Korea (Rep. of)	2010
Kuwait	0
Kyrgyzstan	0
Laos	na
Latvia	na
Lebanon	2006
Lesotho	0
Liberia	0
Libya	0
Liechtenstein	0
Lithuania	na
Luxembourg	na
Madagascar	2010
Malawi	0
Malaysia	na		+
Maldives	na
Mali	0
Malta	0
Marshall Islands	na
Martinique (France)	2005
Mauritania	0
Mauritius	na
Mayotte (France)	na
Melilla	0
Mexico	2000
Micronesia (Federated States)	na
Moldova	0	1964
Mongolia	2000
Montenegro	0
Morocco	2000
Mozambique	0
Myanmar	2007
Namibia	0	1995
Nepal	0
Netherlands	2010
New Caledonia	na
New Zealand	na
Nicaragua	2000
Niger	0
Nigeria	na		+
Norway	na
Oman	0
Pakistan	2000
Palau	na
Palestinian Auton. Territories	0		+
Panama	2011
Papua New Guinea	na
Paraguay	2000
Peru	2000
Philippines	na
Poland	na
Portugal	2005
Qatar	2006
Reunion (France)	0
Romania	0		+
Russia	2000
Rwanda	0
Samoa	na
San Marino	0
Sao Tome and Principe	0
Saudi Arabia	0
Senegal	2000
Serbia	0
Serbia and Montenegro	0
Seychelles	na
Sierra Leone	0
Singapore	na
Slovakia	0
Slovenia	2018
Solomon Islands	na
Somalia	0
South Africa	2000
South Sudan	na
Spain	2000
Sri Lanka	na
St. Helena	na
St. Kitts and Nevis	na		+
St. Lucia	na
St. Vincent and the Grenadines	na
Sudan	0	1922	+
Suriname	2005
Swaziland	0
Sweden	2005
Switzerland	2000
Syria	0
Tajikistan	0
Tanzania	0
Thailand	0		+
Timor-Leste	na
Togo	0
Tonga	0
Trinidad and Tobago	0	1994	+
Tunisia	2000
Turkey	2008
Turkmenistan	2017
Tuvalu	na
Uganda	na
Ukraine	na
United Arab Emirates	2005
United Kingdom	2008
United States of America	2000
Uruguay	2000
Uzbekistan	0
Vanuatu	na
Venezuela	2015
Vietnam	0
Wallis and Futuna Islands	na
Yemen	na
Zambia	2009
Zimbabwe	2008	1999
